# Supplementary material for: ATR is a MYB regulated gene and potential therapeutic target in adenoid cystic carcinoma
Source: Oncogenesis. 2020 Jan 30;9(1):5. doi: 10.1038/s41389-020-0194-3 (PMC6992744; doi:10.1038/s41389-020-0194-3)
Supplement: Supplementary file 1 — Supplementary Table 1 [file 41389_2020_194_MOESM1_ESM.xlsx]

## Sheet: Supplementary table 1.txt
Supplementary Table 1. Differentially regulated genes in MCF10A cells transduced with
MYB and MYB-NFIB (M14N9) compared with control expression vectors. Genes with a false
discovery rate (Benjamini Hochberg) of <0.05 are considered significant.
Probe	Gene Symbol	MYB log ratio	MYB P value	M14N9 log ratio	M14N9 P value
8122202	MYB	5.0112	0.0000	5.6198	0.0000
8141374	AZGP1	2.3947	0.0000	1.2689	0.0000
8111490	PRLR	1.5166	0.0000	1.2953	0.0000
7929779	ABCC2	1.4485	0.0000	0.7029	0.0003
7940147	FAM111B	1.4414	0.0000	1.0519	0.0000
8146427	PCMTD1	1.3786	0.0000	0.7784	0.0000
7924450	DUSP10	1.3085	0.0000	0.5733	0.0019
8147079	LRRCC1	1.2801	0.0000	1.1630	0.0000
8102076	CENPE	1.2713	0.0000	1.3107	0.0000
8120838	TTK	1.2411	0.0000	1.0659	0.0000
7947248	KIF18A	1.2299	0.0000	1.1634	0.0000
7968484	BRCA2	1.2154	0.0000	1.0393	0.0000
8079237	KIF15	1.2112	0.0000	1.0676	0.0000
8055465	CXCR4	1.1777	0.0000	1.4865	0.0000
7906930	NUF2	1.1688	0.0000	1.1622	0.0000
7929078	KIF20B	1.1666	0.0000	1.1627	0.0000
8097356	PLK4	1.1579	0.0000	1.0629	0.0000
7927710	CDC2	1.1541	0.0000	0.9382	0.0000
8112376	CENPK	1.1519	0.0000	0.9530	0.0000
8130374	FBXO5	1.1451	0.0000	0.9430	0.0000
8109830	CCDC99	1.1377	0.0000	1.0962	0.0000
8019857	NDC80	1.1197	0.0000	1.0719	0.0000
8109712	HMMR	1.1134	0.0000	1.1353	0.0000
7932985	NRP1	1.1132	0.0000	0.7688	0.0006
7978776	C14orf106	1.0950	0.0000	1.0343	0.0000
8021147	IER3IP1	1.0950	0.0000	0.7743	0.0003
7984330	ZWILCH	1.0937	0.0000	0.8976	0.0001
8102389	C4orf21	1.0881	0.0000	0.9505	0.0000
8145570	ESCO2	1.0867	0.0000	0.9277	0.0000
8095187	CEP135	1.0848	0.0000	0.9734	0.0000
8054702	CKAP2L	1.0752	0.0000	0.8676	0.0000
8120967	NT5E	1.0713	0.0000	0.7993	0.0000
8095802	LOC100129865	1.0677	0.0000	0.6450	0.0002
7923189	KIF14	1.0649	0.0000	1.0104	0.0000
8148124	MTBP	1.0445	0.0000	0.9040	0.0000
8030978	ZNF845	1.0407	0.0000	0.9900	0.0000
8140967	SAMD9	1.0404	0.0000	0.7139	0.0001
7986068	BLM	1.0316	0.0000	0.8271	0.0000
7972674	C13orf27	1.0287	0.0000	1.0402	0.0000
7903049	CCDC18	1.0261	0.0000	1.1287	0.0000
7997491	HSD17B2	1.0197	0.0000	0.4490	0.0239
7902527	PTGFR	1.0182	0.0000	0.9070	0.0000
8113413	NUDT12	1.0180	0.0000	0.8137	0.0001
7919591	FAM72A	1.0173	0.0000	0.9154	0.0000
8059413	DOCK10	1.0156	0.0000	0.7102	0.0000
7953218	RAD51AP1	0.9987	0.0000	0.9053	0.0000
7979281	WDHD1	0.9931	0.0000	0.8435	0.0003
8094278	NCAPG	0.9875	0.0001	0.8656	0.0000
8152582	DSCC1	0.9837	0.0000	0.6727	0.0151
7935146	NOC3L	0.9795	0.0000	0.7455	0.0001
7969243	CKAP2	0.9790	0.0000	0.9553	0.0000
7943413	BIRC3	0.9708	0.0000	0.9978	0.0000
7982358	ARHGAP11A	0.9666	0.0000	0.9696	0.0000
7970624	CENPJ	0.9648	0.0000	0.8020	0.0000
8133976	DBF4	0.9631	0.0000	0.6218	0.0003
8040440	GEN1	0.9622	0.0001	0.8466	0.0007
7965918	NT5DC3	0.9606	0.0000	0.7431	0.0020
7991777	LOC100129478	0.9547	0.0000	0.6743	0.0012
8132843	FAM29A	0.9521	0.0000	0.7552	0.0003
8014974	TOP2A	0.9489	0.0000	0.8235	0.0000
8103563	DDX60	0.9476	0.0000	0.7805	0.0000
8154670	IFT74	0.9474	0.0000	1.0097	0.0000
8156982	SMC2	0.9434	0.0000	0.7886	0.0005
8066074	DSN1	0.9431	0.0000	0.7806	0.0000
7938364	WEE1	0.9429	0.0000	0.5695	0.0008
7990054	UACA	0.9422	0.0000	0.8564	0.0000
8073062	APOBEC3B	0.9410	0.0000	0.5974	0.0039
8160559	DDX58	0.9404	0.0000	0.9171	0.0000
7916898	DEPDC1	0.9397	0.0000	0.8953	0.0000
8050443	SMC6	0.9388	0.0000	1.0596	0.0000
8151824	RAD54B	0.9381	0.0000	0.7505	0.0000
7903565	GPSM2	0.9379	0.0000	0.6902	0.0003
7929258	KIF11	0.9360	0.0000	0.8148	0.0000
8150978	CA8	0.9353	0.0000	1.0133	0.0000
7932433	NSUN6	0.9343	0.0000	0.6431	0.0009
8059376	SERPINE2	0.9335	0.0000	0.8236	0.0000
8106393	F2R	0.9317	0.0000	0.9832	0.0000
7909708	CENPF	0.9313	0.0000	0.9637	0.0000
7924476	TAF1A	0.9307	0.0000	0.7309	0.0001
7964271	PRIM1	0.9260	0.0000	0.4847	0.0162
7931832	AKR1C2	0.9251	0.0000	0.6541	0.0018
7982757	CASC5	0.9229	0.0001	0.9873	0.0000
8083709	SMC4	0.9228	0.0000	0.9233	0.0000
8058708	ABCA12	0.9210	0.0000	0.6446	0.0008
8020110	RAB31	0.9210	0.0000	0.6002	0.0023
7951217	MMP7	0.9192	0.0000	0.5651	0.0013
7917976	SASS6	0.9169	0.0000	0.8609	0.0000
7930299	C10orf78	0.9136	0.0000	0.5408	0.0051
8089372	KIAA1524	0.9132	0.0000	0.8340	0.0000
7902913	CDC7	0.9115	0.0000	0.7151	0.0015
7910997	EXO1	0.9100	0.0001	0.5313	0.0182
8132318	ANLN	0.9072	0.0000	0.8066	0.0000
7923086	ASPM	0.9040	0.0000	0.9381	0.0000
7988537	CEP152	0.9017	0.0000	0.6176	0.0008
8176234	CLIC2	0.8994	0.0000	0.5370	0.0089
7979307	DLGAP5	0.8974	0.0000	0.8391	0.0000
7965681	IKIP	0.8967	0.0000	0.7442	0.0001
7989146	MNS1	0.8944	0.0000	0.8015	0.0000
7995258	ZNF267	0.8942	0.0001	0.9088	0.0001
7933855	RTKN2	0.8932	0.0000	0.6024	0.0008
8168432	RNF12	0.8931	0.0000	0.6875	0.0013
8047288	SGOL2	0.8931	0.0000	0.8889	0.0000
8014063	EVI2B	0.8907	0.0000	0.5020	0.0106
8120165	CENPQ	0.8906	0.0000	0.6673	0.0004
8035847	ZNF675	0.8861	0.0000	0.9683	0.0000
8152668	ATAD2	0.8859	0.0000	0.8293	0.0000
8094719	N4BP2	0.8845	0.0000	0.8412	0.0000
7901867	USP1	0.8817	0.0001	0.7011	0.0023
8017262	BRIP1	0.8816	0.0000	0.7346	0.0006
7929562	ZNF518A	0.8799	0.0000	0.8628	0.0000
8006187	ATAD5	0.8795	0.0000	0.8346	0.0001
8121144	MANEA	0.8794	0.0000	0.7265	0.0008
7924096	NEK2	0.8742	0.0000	0.7002	0.0002
7968563	RFC3	0.8728	0.0001	0.6102	0.0016
8051528	CEBPZ	0.8711	0.0000	0.9116	0.0000
8128329	C6orf167	0.8663	0.0000	0.7174	0.0002
7951535	KDELC2	0.8660	0.0000	0.6240	0.0008
7915926	STIL	0.8656	0.0000	0.7760	0.0000
8103932	MLF1IP	0.8653	0.0000	0.9240	0.0000
8015769	BRCA1	0.8640	0.0000	0.7748	0.0000
7929334	CEP55	0.8635	0.0001	0.8954	0.0001
8102560	MAD2L1	0.8626	0.0000	0.6630	0.0008
7916727	ITGB3BP	0.8624	0.0001	0.7486	0.0003
7959408	KNTC1	0.8615	0.0011	0.6956	0.0085
7968333	USPL1	0.8615	0.0000	0.6373	0.0007
7970513	C13orf3	0.8589	0.0000	0.7636	0.0000
8156126	RMI1	0.8589	0.0000	0.7606	0.0000
8056572	SPC25	0.8580	0.0000	0.6430	0.0004
8021286	C18orf54	0.8558	0.0000	0.8759	0.0000
7949410	MALAT1	0.8547	0.0006	1.1296	0.0000
8097529	ELMOD2	0.8531	0.0000	0.7416	0.0000
7942832	C11orf82	0.8502	0.0000	0.5549	0.0038
8090509	RAB7A	0.8440	0.0000	0.7467	0.0001
7926821	MASTL	0.8435	0.0002	0.7030	0.0016
7969390	PIBF1	0.8414	0.0000	0.9208	0.0000
8098985	C4orf15	0.8394	0.0000	0.8493	0.0000
7929438	HELLS	0.8374	0.0000	0.5872	0.0023
8099850	TMEM156	0.8348	0.0000	0.4304	0.0262
7962013	ERGIC2	0.8345	0.0001	0.8821	0.0000
7986383	IGF1R	0.8337	0.0000	0.5036	0.0136
7927964	SRGN	0.8332	0.0001	1.0578	0.0000
7965436	EEA1	0.8324	0.0002	0.9418	0.0000
8107859	LYRM7	0.8311	0.0000	0.7414	0.0000
7956949	NUP107	0.8293	0.0001	0.6638	0.0006
7984540	KIF23	0.8292	0.0000	0.6717	0.0002
8085754	SGOL1	0.8274	0.0003	0.8187	0.0001
7957737	TMPO	0.8274	0.0017	0.5687	0.0046
8043687	ANKRD36	0.8271	0.0000	0.8485	0.0000
7922121	RP4-747L4.3	0.8254	0.0000	0.7040	0.0000
7926259	MCM10	0.8249	0.0004	0.5874	0.0101
7969374	C13orf34	0.8243	0.0000	0.6278	0.0005
8140971	SAMD9L	0.8242	0.0000	0.4305	0.0394
7993664	CP110	0.8228	0.0000	0.8805	0.0000
7951046	MRE11A	0.8212	0.0001	0.7673	0.0001
8060813	MCM8	0.8207	0.0001	0.5761	0.0062
8127234	DST	0.8204	0.0001	0.5917	0.0055
8065032	ESF1	0.8203	0.0022	0.7821	0.0027
7922391	CENPL	0.8182	0.0000	0.6312	0.0021
8098423	NEIL3	0.8181	0.0001	0.5974	0.0070
8116848	PAK1IP1	0.8174	0.0000	0.6737	0.0005
7899943	ZMYM1	0.8167	0.0001	0.8274	0.0000
8153935	ZNF252	0.8141	0.0006	0.6711	0.0133
8135211	MGC35361	0.8119	0.0000	0.5931	0.0032
7973756	KIAA1333	0.8091	0.0000	0.8267	0.0000
8111915	SEPP1	0.8073	0.0000	0.9522	0.0000
8090133	CCDC14	0.8071	0.0001	0.9067	0.0000
8057959	PGAP1	0.8070	0.0000	0.6632	0.0001
7974166	FANCM	0.8057	0.0000	0.7402	0.0001
8052269	CCDC88A	0.8055	0.0001	0.7722	0.0001
8054217	TXNDC9	0.8052	0.0001	0.8678	0.0000
8120378	KIAA1586	0.8046	0.0000	0.9673	0.0000
7980744	RPS6KA5	0.8009	0.0000	0.5408	0.0027
7926708	THNSL1	0.8008	0.0000	0.6764	0.0004
8135601	MET	0.7992	0.0000	0.4294	0.0384
8092640	RFC4	0.7980	0.0000	0.5663	0.0014
8068062	USP16	0.7965	0.0001	0.8826	0.0000
7901765	HOOK1	0.7960	0.0000	0.8011	0.0000
8027247	ZNF93	0.7957	0.0001	0.8967	0.0000
7943387	C11orf70	0.7948	0.0001	0.7613	0.0001
8021924	THOC1	0.7942	0.0000	0.7311	0.0001
8174985	SMARCA1	0.7933	0.0004	0.8553	0.0000
8107164	HISPPD1	0.7902	0.0004	0.8038	0.0002
8056285	IFIH1	0.7870	0.0000	0.6300	0.0002
8135069	SERPINE1	0.7866	0.0001	0.5998	0.0017
8091715	LXN	0.7863	0.0000	0.8001	0.0000
7937020	MKI67	0.7860	0.0000	0.5311	0.0019
7961654	RECQL	0.7856	0.0033	0.7161	0.0046
7943442	DYNC2H1	0.7850	0.0000	0.8855	0.0000
7930422	SMC3	0.7845	0.0000	0.8350	0.0000
7924712	LIN9	0.7843	0.0001	0.7172	0.0001
8045697	RIF1	0.7832	0.0001	0.7525	0.0001
7951144	CCDC82	0.7828	0.0000	0.8452	0.0000
7944913	CCDC15	0.7825	0.0000	0.5636	0.0023
8154178	JAK2	0.7824	0.0000	0.7847	0.0000
8112428	CD180	0.7783	0.0000	0.4934	0.0043
8030908	ZNF480	0.7783	0.0009	0.7054	0.0011
7954711	C12orf35	0.7737	0.0002	0.8884	0.0000
8151101	MYBL1	0.7713	0.0002	0.7193	0.0006
7961532	ARHGDIB	0.7712	0.0001	0.6793	0.0003
8147375	DPY19L4	0.7701	0.0000	0.7463	0.0000
7906400	IFI16	0.7694	0.0000	0.4650	0.0077
8050007	PXDN	0.7692	0.0001	0.5429	0.0066
7985829	FANCI	0.7687	0.0001	0.4491	0.0320
8061129	C20orf72	0.7664	0.0000	0.5506	0.0010
8104825	BXDC2	0.7645	0.0000	0.6151	0.0002
7947189	CCDC34	0.7644	0.0001	0.6175	0.0010
8058258	ALS2CR4	0.7619	0.0000	0.5261	0.0030
8000013	EXOD1	0.7605	0.0000	0.6898	0.0001
7970793	SLC46A3	0.7598	0.0003	0.8557	0.0000
7972180	RNF219	0.7588	0.0001	0.6720	0.0008
8099860	RFC1	0.7580	0.0042	0.8383	0.0007
7962590	RPAP3	0.7578	0.0008	0.8987	0.0000
8106931	ANKRD32	0.7567	0.0000	0.5538	0.0024
8129763	FAM54A	0.7567	0.0001	0.5958	0.0014
7951497	NPAT	0.7560	0.0000	0.7120	0.0001
8105545	IPO11	0.7543	0.0001	0.5878	0.0016
8035842	ZNF91	0.7543	0.0001	0.9397	0.0000
8134257	GNG11	0.7531	0.0003	0.6088	0.0034
7925561	LOC284702	0.7526	0.0003	0.8506	0.0000
7982663	BUB1B	0.7512	0.0007	0.7554	0.0000
7930454	PDCD4	0.7512	0.0036	0.5483	0.0020
8106602	ZFYVE16	0.7501	0.0031	0.9309	0.0001
8102371	LOC91431	0.7500	0.0000	0.6864	0.0001
7983828	TEX9	0.7498	0.0000	0.6851	0.0007
7943126	KIAA1731	0.7487	0.0005	0.7935	0.0001
7980923	TRIP11	0.7485	0.0006	0.8587	0.0000
8081431	ALCAM	0.7481	0.0005	0.6427	0.0008
8159854	KIAA0020	0.7470	0.0031	0.6406	0.0097
8145418	CDCA2	0.7469	0.0004	0.6338	0.0027
8054580	BUB1	0.7463	0.0006	0.6661	0.0020
8168794	CENPI	0.7459	0.0002	0.7640	0.0001
7922889	IVNS1ABP	0.7435	0.0001	0.4366	0.0328
8064844	PCNA	0.7420	0.0000	0.4447	0.0110
7970864	HSPH1	0.7417	0.0005	0.5575	0.0074
7908351	PLA2G4A	0.7415	0.0001	0.4607	0.0229
8054054	ANKRD36B	0.7413	0.0002	0.9045	0.0000
8121043	ORC3L	0.7406	0.0083	0.7000	0.0062
7958031	C12orf48	0.7402	0.0000	0.7171	0.0002
8062211	BXDC1	0.7397	0.0000	0.6735	0.0003
7961546	EPS8	0.7396	0.0001	0.5054	0.0106
7965486	CCDC41	0.7385	0.0000	0.7987	0.0000
7932637	ANKRD26	0.7380	0.0005	0.7749	0.0003
8020468	RBBP8	0.7371	0.0012	0.6815	0.0009
8168146	KIF4A	0.7361	0.0066	0.6013	0.0053
7982889	NUSAP1	0.7345	0.0000	0.6457	0.0003
7965022	KRR1	0.7344	0.0004	0.7891	0.0001
8174717	UPF3B	0.7342	0.0000	0.7709	0.0000
7951447	CWF19L2	0.7331	0.0001	0.7425	0.0001
7943297	CEP57	0.7308	0.0008	0.7788	0.0002
7979565	WDR89	0.7305	0.0004	0.5877	0.0063
8099107	LYAR	0.7294	0.0000	0.5761	0.0008
8097335	HSPA4L	0.7287	0.0007	0.5544	0.0125
8022009	METTL4	0.7287	0.0021	0.6263	0.0187
7968658	EXOSC8	0.7283	0.0004	0.5483	0.0089
8001423	RPGRIP1L	0.7276	0.0001	0.7664	0.0000
7942527	POLD3	0.7267	0.0003	0.5840	0.0030
8116835	GCNT2	0.7265	0.0001	0.4758	0.0156
8106730	XRCC4	0.7264	0.0001	0.6842	0.0002
8166525	POLA1	0.7261	0.0001	0.5167	0.0046
8155214	MELK	0.7258	0.0004	0.6744	0.0007
8001133	SHCBP1	0.7249	0.0066	0.6509	0.0033
8094226	LOC285550	0.7248	0.0001	0.8097	0.0000
8047518	NOP5/NOP58	0.7247	0.0000	0.5876	0.0007
8092321	DCUN1D1	0.7246	0.0007	0.7960	0.0001
8008754	RAD51C	0.7238	0.0006	0.5666	0.0051
7954613	CCDC91	0.7234	0.0004	0.8652	0.0000
8151871	CCNE2	0.7231	0.0048	0.5661	0.0180
7933084	NAMPT	0.7230	0.0000	0.5366	0.0033
8139632	FIGNL1	0.7222	0.0000	0.5465	0.0008
8097647	ABCE1	0.7219	0.0001	0.4321	0.0289
8111960	C5orf34	0.7210	0.0005	0.6210	0.0027
7903541	STXBP3	0.7209	0.0004	0.7444	0.0001
8163063	CTNNAL1	0.7205	0.0002	0.9037	0.0000
8113504	C5orf13	0.7197	0.0058	0.5027	0.0401
8103728	HMGB2	0.7194	0.0001	0.7860	0.0000
8144812	PCM1	0.7181	0.0000	0.8748	0.0000
8020903	GALNT1	0.7177	0.0010	0.6686	0.0013
8113157	TTC37	0.7174	0.0001	0.7052	0.0002
7917604	ZNF644	0.7168	0.0004	0.7897	0.0001
8057441	KIAA1604	0.7156	0.0019	0.5777	0.0067
8106025	BDP1	0.7152	0.0007	0.8105	0.0001
7978846	POLE2	0.7143	0.0004	0.5340	0.0068
8056102	CD302	0.7141	0.0001	0.4266	0.0446
7967933	IFT88	0.7141	0.0002	0.7477	0.0001
8107578	SRFBP1	0.7140	0.0009	0.5938	0.0015
8152340	NUDCD1	0.7139	0.0000	0.6540	0.0002
7916570	OMA1	0.7137	0.0009	0.6478	0.0009
8042588	MPHOSPH10	0.7131	0.0013	0.7276	0.0002
8008493	CROP	0.7130	0.0045	0.8329	0.0003
8028219	ZNF420	0.7125	0.0000	0.4866	0.0051
7936408	DCLRE1A	0.7118	0.0005	0.6325	0.0020
7917771	DNTTIP2	0.7111	0.0036	0.7928	0.0006
7950983	CHORDC1	0.7105	0.0015	0.6349	0.0005
7970569	SACS	0.7101	0.0001	0.7340	0.0001
8149955	PBK	0.7093	0.0001	0.7531	0.0000
8150757	RB1CC1	0.7084	0.0003	0.8907	0.0000
8152617	HAS2	0.7080	0.0008	0.7777	0.0004
8141898	DNAJC2	0.7078	0.0002	0.8237	0.0000
8102877	CLGN	0.7072	0.0003	1.2375	0.0000
7957793	ACTR6	0.7070	0.0006	0.7333	0.0004
8038998	ZNF468	0.7069	0.0046	0.7727	0.0011
8046680	PLEKHA3	0.7061	0.0003	0.7983	0.0000
8168412	LOC554203	0.7057	0.0098	1.1756	0.0000
8113286	RIOK2	0.7050	0.0008	0.7120	0.0002
8095574	DCK	0.7049	0.0003	0.5593	0.0044
7925062	SIPA1L2	0.7047	0.0010	0.8181	0.0001
7917433	ODF2L	0.7045	0.0003	0.7336	0.0001
8028186	ZNF146	0.7041	0.0001	0.7044	0.0001
8096176	PTPN13	0.7035	0.0005	0.5613	0.0053
7930276	SLK	0.7034	0.0001	0.6808	0.0000
8171006	BRCC3	0.7023	0.0004	0.4440	0.0234
8046169	PPIG	0.7023	0.0004	0.7382	0.0005
7923119	ZBTB41	0.7015	0.0010	0.7034	0.0006
7938035	TRIM22	0.7005	0.0030	0.6966	0.0069
7989253	SLTM	0.7002	0.0001	0.7926	0.0000
8020068	ANKRD12	0.7000	0.0002	0.7465	0.0001
7917255	SSX2IP	0.6992	0.0005	0.7137	0.0001
8156026	CEP78	0.6987	0.0000	0.7997	0.0000
8173766	BRWD3	0.6976	0.0016	0.5261	0.0124
8162352	NOL8	0.6969	0.0044	0.5808	0.0101
8053648	KRCC1	0.6959	0.0001	0.6937	0.0001
8098758	ZNF721	0.6951	0.0009	0.8300	0.0000
8173506	ERCC6L	0.6929	0.0003	0.6926	0.0002
8045514	SPOPL	0.6922	0.0081	0.7127	0.0023
8055913	PRPF40A	0.6920	0.0006	0.7895	0.0000
8112337	SFRS12IP1	0.6919	0.0001	0.7806	0.0000
8066136	RBL1	0.6913	0.0002	0.4948	0.0104
8040292	GREB1	0.6912	0.0027	1.0048	0.0000
7965064	OSBPL8	0.6906	0.0001	0.6590	0.0003
8151572	SNX16	0.6904	0.0001	0.7254	0.0001
8120022	CDC5L	0.6901	0.0005	0.6940	0.0002
8113113	C5orf36	0.6893	0.0001	0.5276	0.0040
8052418	PUS10	0.6883	0.0000	0.5057	0.0073
8089988	CCDC58	0.6878	0.0006	0.6881	0.0003
7916836	SERBP1	0.6873	0.0003	0.5732	0.0038
8129773	BCLAF1	0.6869	0.0002	0.5782	0.0011
8090772	TOPBP1	0.6868	0.0001	0.6613	0.0002
7925978	C10orf18	0.6862	0.0007	0.6977	0.0005
8095894	MRPL1	0.6861	0.0005	0.7231	0.0003
8124498	ZNF204	0.6858	0.0000	0.9951	0.0000
8173673	ATRX	0.6854	0.0005	0.8647	0.0000
8096938	LARP7	0.6853	0.0004	0.8659	0.0000
7967386	MPHOSPH9	0.6841	0.0001	0.6793	0.0001
8155770	SMC5	0.6839	0.0002	0.7293	0.0001
7957966	MYBPC1	0.6837	0.0000	0.5021	0.0047
8048980	CAB39	0.6831	0.0007	0.4887	0.0098
8041867	MSH2	0.6826	0.0016	0.6194	0.0047
7903162	TMEM56	0.6823	0.0049	0.8122	0.0017
8107942	RAD50	0.6802	0.0005	0.7754	0.0000
7916910	LRRC40	0.6799	0.0006	0.8422	0.0000
7954382	PYROXD1	0.6796	0.0003	0.5450	0.0027
8052331	PNPT1	0.6776	0.0039	0.6181	0.0021
7932041	UPF2	0.6773	0.0004	0.6551	0.0007
8105647	C5orf44	0.6765	0.0004	0.7782	0.0000
8134079	GTPBP10	0.6765	0.0008	0.5968	0.0057
8022338	DISP2	0.6747	0.0004	0.4317	0.0323
8056408	GALNT3	0.6745	0.0001	0.5745	0.0012
7978595	BAZ1A	0.6730	0.0039	0.5866	0.0038
7962427	PUS7L	0.6729	0.0009	0.6886	0.0008
7902512	DNAJB4	0.6726	0.0008	0.6337	0.0014
8100603	CENPC1	0.6724	0.0001	0.7534	0.0000
7964347	TMEM194A	0.6722	0.0007	0.4284	0.0496
8089596	WDR52	0.6708	0.0004	0.6468	0.0007
8078569	GOLGA4	0.6707	0.0003	0.7811	0.0000
8168466	MAGT1	0.6695	0.0001	0.6567	0.0003
7925201	ARID4B	0.6691	0.0001	0.8012	0.0000
7997257	ZFP1	0.6691	0.0000	0.5896	0.0010
8143663	EZH2	0.6685	0.0008	0.5597	0.0044
8089203	SENP7	0.6678	0.0012	0.7150	0.0006
8056829	CIR	0.6673	0.0020	0.9042	0.0000
8083757	NMD3	0.6668	0.0003	0.6149	0.0012
7961208	MAGOHB	0.6654	0.0072	0.5811	0.0186
8046975	WDR75	0.6654	0.0003	0.4868	0.0069
8106986	RHOBTB3	0.6637	0.0032	0.5031	0.0288
7952914	CCDC77	0.6627	0.0004	0.5181	0.0030
8081612	ABHD10	0.6617	0.0002	0.6299	0.0003
8044278	CCDC138	0.6616	0.0000	0.6649	0.0000
7943690	DDX10	0.6613	0.0032	0.5912	0.0016
8055377	ZRANB3	0.6608	0.0111	0.7062	0.0026
8009366	NOL11	0.6605	0.0010	0.5263	0.0075
8121161	KIAA0776	0.6604	0.0167	0.7556	0.0037
8098500	CDKN2AIP	0.6595	0.0007	0.5681	0.0059
8127698	PHIP	0.6593	0.0011	0.6650	0.0007
7952601	ETS1	0.6581	0.0015	0.5848	0.0033
8111952	C5orf28	0.6577	0.0001	0.7175	0.0001
8105633	PPWD1	0.6563	0.0008	0.8330	0.0000
8121886	HINT3	0.6560	0.0002	0.7551	0.0000
7980940	ATXN3	0.6557	0.0004	0.7007	0.0001
7951093	FAM76B	0.6555	0.0001	0.6514	0.0002
8044745	DDX18	0.6553	0.0002	0.6485	0.0003
7902308	FPGT	0.6547	0.0008	0.5025	0.0046
8154449	CNTLN	0.6543	0.0006	0.7108	0.0003
8083941	ECT2	0.6543	0.0002	0.7240	0.0000
8113733	CEP120	0.6539	0.0034	0.6756	0.0022
8120719	CD109	0.6537	0.0030	0.4294	0.0332
7976621	VRK1	0.6535	0.0020	0.5465	0.0090
8050302	ROCK2	0.6531	0.0008	0.8856	0.0000
7939072	METT5D1	0.6530	0.0002	0.4005	0.0386
7907183	C1orf112	0.6518	0.0011	0.4384	0.0329
7965264	CEP290	0.6518	0.0010	0.8108	0.0000
7956795	TBK1	0.6505	0.0015	0.8433	0.0000
8094378	PI4K2B	0.6490	0.0006	0.5777	0.0033
7978866	SDCCAG1	0.6487	0.0023	0.7092	0.0004
7901915	ALG6	0.6485	0.0011	0.6733	0.0003
8063283	CSE1L	0.6483	0.0000	0.5446	0.0017
8080621	CCDC66	0.6478	0.0012	0.5746	0.0042
7954245	PLEKHA5	0.6473	0.0013	0.6352	0.0010
8177478	RAD17	0.6473	0.0009	0.7486	0.0000
8013272	CCDC144A	0.6470	0.0000	0.8538	0.0000
8147864	TTC35	0.6468	0.0002	0.7400	0.0000
8017283	INTS2	0.6467	0.0012	0.6402	0.0013
8054664	ZC3H8	0.6466	0.0020	0.6108	0.0014
7963575	EIF4B	0.6465	0.0063	0.5500	0.0050
7903507	FAM102B	0.6464	0.0003	0.9484	0.0000
7957715	NEDD1	0.6460	0.0037	0.6162	0.0046
8110966	FAM173B	0.6456	0.0012	0.4936	0.0234
7919715	ANP32E	0.6443	0.0017	0.6685	0.0005
8042223	EHBP1	0.6443	0.0014	0.5582	0.0051
8085145	RAD18	0.6442	0.0019	0.4800	0.0270
7980496	C14orf145	0.6436	0.0005	0.5877	0.0015
7984569	LRRC49	0.6436	0.0003	0.6175	0.0006
8046201	SSB	0.6436	0.0001	0.6862	0.0001
7974621	ARID4A	0.6433	0.0006	0.9099	0.0000
8142697	POT1	0.6430	0.0024	0.7973	0.0001
7974653	KIAA0586	0.6429	0.0037	0.5997	0.0046
7914851	CLSPN	0.6420	0.0002	0.6746	0.0000
7902367	ACADM	0.6413	0.0035	0.5491	0.0095
7957850	GAS2L3	0.6412	0.0051	0.5434	0.0053
8042601	ZNF638	0.6407	0.0012	0.7241	0.0002
8083183	SR140	0.6406	0.0015	0.5724	0.0037
8084016	PIK3CA	0.6403	0.0169	0.7391	0.0007
8042373	ETAA1	0.6398	0.0041	0.7808	0.0001
7972682	KDELC1	0.6398	0.0000	0.5618	0.0007
8046848	ZC3H15	0.6397	0.0004	0.6640	0.0001
7974483	KTN1	0.6386	0.0006	0.8201	0.0000
8099410	FAM44A	0.6382	0.0094	0.8086	0.0003
8056943	KIAA1715	0.6381	0.0010	0.7146	0.0002
8106193	UTP15	0.6381	0.0022	0.5031	0.0154
7926916	ZEB1	0.6376	0.0004	0.7159	0.0001
7995354	ORC6L	0.6371	0.0017	0.5018	0.0187
8042830	MTHFD2	0.6370	0.0008	0.6004	0.0012
7988838	LEO1	0.6369	0.0002	0.6667	0.0001
8120992	ZNF292	0.6360	0.0007	0.7661	0.0000
8083826	SEC62	0.6358	0.0035	0.7369	0.0001
8051589	ARL6IP2	0.6353	0.0011	0.5240	0.0080
8100145	COMMD8	0.6347	0.0013	0.7204	0.0001
7926319	SUV39H2	0.6343	0.0010	0.5396	0.0070
7980833	SMEK1	0.6341	0.0055	0.5881	0.0018
8116664	PRPF4B	0.6337	0.0029	0.6607	0.0009
7964757	RBMS1	0.6329	0.0022	0.5617	0.0081
8045619	EPC2	0.6327	0.0127	0.6862	0.0039
7987180	C15orf29	0.6326	0.0002	0.5296	0.0019
8088866	CNTN3	0.6324	0.0014	0.8362	0.0000
8113103	KIAA0825	0.6322	0.0004	0.5112	0.0083
7938448	USP47	0.6321	0.0025	0.6647	0.0012
7927669	TFAM	0.6320	0.0004	0.5919	0.0008
8131519	PHF14	0.6315	0.0009	0.6198	0.0005
8135625	CAPZA2	0.6314	0.0006	0.6062	0.0008
8134122	AKAP9	0.6312	0.0219	0.8701	0.0005
8042086	VRK2	0.6310	0.0035	0.5338	0.0121
7923007	UCHL5	0.6308	0.0018	0.5862	0.0029
8142019	ORC5L	0.6307	0.0022	0.5248	0.0048
8044263	RANBP2	0.6301	0.0006	0.7872	0.0000
8046346	HAT1	0.6300	0.0003	0.5583	0.0011
8020702	TAF4B	0.6291	0.0024	0.4500	0.0397
8006325	SUZ12	0.6279	0.0047	0.7349	0.0004
8105463	GPBP1	0.6278	0.0020	0.7041	0.0001
7966321	GPN3	0.6276	0.0088	0.6684	0.0012
8097480	NARG1	0.6275	0.0019	0.5694	0.0031
8113305	CHD1	0.6266	0.0044	0.6499	0.0017
8120335	FAM83B	0.6260	0.0067	0.4709	0.0397
8090018	PARP9	0.6259	0.0055	0.5393	0.0123
8132292	2019-09-07	0.6256	0.0003	0.7052	0.0000
8056693	FASTKD1	0.6251	0.0170	0.6159	0.0167
8157534	CEP110	0.6244	0.0030	0.6707	0.0009
8091737	IFT80	0.6243	0.0005	0.8285	0.0000
8096463	SMARCAD1	0.6242	0.0111	0.6113	0.0088
8069711	ZNF294	0.6242	0.0214	0.6199	0.0090
7911989	RPL22	0.6236	0.0003	0.7028	0.0000
8025973	ZNF700	0.6230	0.0007	0.6455	0.0012
7969114	SETDB2	0.6227	0.0042	0.4644	0.0333
7961767	KIAA0528	0.6221	0.0010	0.6195	0.0007
8090898	STAG1	0.6210	0.0134	0.6966	0.0024
7907171	BLZF1	0.6196	0.0036	0.6512	0.0011
7968746	WBP4	0.6193	0.0031	0.7519	0.0003
7971967	DIS3	0.6192	0.0106	0.6533	0.0022
8120441	PHF3	0.6189	0.0005	0.7054	0.0000
7903281	SLC35A3	0.6187	0.0009	0.6719	0.0004
8151711	NBN	0.6185	0.0002	0.7465	0.0000
7936578	C10orf84	0.6179	0.0022	0.6459	0.0010
8089875	POLQ	0.6178	0.0021	0.4919	0.0142
8018860	EPR1	0.6177	0.0005	0.5754	0.0021
8105436	MAP3K1	0.6175	0.0023	0.5381	0.0052
8043861	EIF5B	0.6163	0.0042	0.6851	0.0007
7989347	NARG2	0.6158	0.0018	0.6232	0.0010
8009255	CCDC45	0.6155	0.0063	0.6441	0.0028
7985555	LOC727963	0.6154	0.0004	0.7294	0.0001
8038993	ZNF28	0.6151	0.0029	0.6039	0.0037
7974146	PRPF39	0.6149	0.0007	0.7273	0.0000
8082688	DNAJC13	0.6146	0.0014	0.6209	0.0017
8083094	RASA2	0.6145	0.0031	0.5922	0.0047
8163839	C5	0.6143	0.0009	0.6073	0.0026
8100615	UBA6	0.6143	0.0075	0.6793	0.0017
8098177	KLHL2	0.6140	0.0061	0.5117	0.0221
8021101	CCDC5	0.6139	0.0021	0.6143	0.0019
8107706	LMNB1	0.6134	0.0038	0.5192	0.0137
8105778	PIK3R1	0.6134	0.0030	0.5951	0.0019
8092201	TBL1XR1	0.6131	0.0008	0.5785	0.0011
7917088	PIGK	0.6123	0.0003	0.8120	0.0000
8085081	CRBN	0.6122	0.0017	0.6290	0.0008
8144153	NCAPG2	0.6122	0.0021	0.5479	0.0028
8000003	THUMPD1	0.6120	0.0016	0.5777	0.0029
8081343	RG9MTD1	0.6118	0.0041	0.6091	0.0030
8144378	AGPAT5	0.6110	0.0030	0.4830	0.0177
8064967	MKKS	0.6110	0.0018	0.4973	0.0118
8142307	PNPLA8	0.6108	0.0033	0.7884	0.0000
8130038	SHPRH	0.6107	0.0031	0.5981	0.0022
8091327	PLSCR1	0.6105	0.0031	0.6101	0.0015
8152297	ANGPT1	0.6104	0.0005	0.5893	0.0011
8113602	CCDC112	0.6104	0.0007	0.8368	0.0000
8047577	ALS2CR8	0.6102	0.0003	0.7729	0.0000
8134219	CCDC132	0.6102	0.0004	0.7493	0.0001
8128894	REV3L	0.6102	0.0002	0.5649	0.0009
7972369	UGCGL2	0.6092	0.0030	0.6616	0.0005
8102643	CCNA2	0.6088	0.0076	0.4747	0.0329
7930170	C10orf32	0.6085	0.0005	0.5772	0.0015
8068266	IFNAR1	0.6083	0.0031	0.6683	0.0006
8101916	RG9MTD2	0.6083	0.0016	0.5405	0.0041
7938592	FAR1	0.6082	0.0002	0.6165	0.0002
7942839	PCF11	0.6075	0.0012	0.6525	0.0002
7943620	ATM	0.6073	0.0102	0.6510	0.0035
7902891	ZNF326	0.6068	0.0035	0.6787	0.0008
7982957	MGA	0.6067	0.0004	0.3766	0.0410
7973985	MIPOL1	0.6061	0.0007	0.6301	0.0003
7939158	QSER1	0.6051	0.0066	0.5500	0.0121
8038967	ZNF83	0.6048	0.0053	0.8604	0.0000
8046604	AGPS	0.6047	0.0006	0.5907	0.0008
7961964	C12orf11	0.6047	0.0096	0.5662	0.0142
8127756	LCA5	0.6044	0.0011	0.6174	0.0020
7991598	SNRPA1	0.6044	0.0012	0.7386	0.0001
8166989	ZNF673	0.6043	0.0030	0.5691	0.0069
8146357	MCM4	0.6042	0.0025	0.4194	0.0451
8046804	NUP35	0.6042	0.0009	0.3894	0.0397
7917359	ZNHIT6	0.6030	0.0077	0.5325	0.0153
7946742	CYP2R1	0.6027	0.0028	0.6899	0.0003
7922912	TPR	0.6027	0.0016	0.7603	0.0000
8103684	C4orf27	0.6021	0.0035	0.7681	0.0000
8081362	CEP97	0.6021	0.0070	0.4272	0.0318
7988605	COPS2	0.6021	0.0012	0.6194	0.0004
8133062	ZNF273	0.6019	0.0009	0.6096	0.0007
8044236	GCC2	0.6017	0.0113	0.8699	0.0000
8094876	GUF1	0.6011	0.0082	0.4739	0.0234
7974870	SNAPC1	0.6010	0.0022	0.7934	0.0000
8146756	CSPP1	0.6003	0.0045	0.6893	0.0003
7943580	CUL5	0.6002	0.0223	0.7414	0.0002
7968835	AKAP11	0.5995	0.0028	0.6867	0.0006
8054930	MKI67IP	0.5991	0.0079	0.4859	0.0175
8097857	MND1	0.5991	0.0046	0.6668	0.0014
8021716	C18orf55	0.5990	0.0021	0.4792	0.0155
8022441	ROCK1	0.5986	0.0032	0.7690	0.0001
8142431	LOC401397	0.5985	0.0020	0.6123	0.0009
7913712	FUSIP1	0.5983	0.0070	0.5699	0.0028
8098348	KIAA1712	0.5980	0.0009	0.6794	0.0001
8030980	ZNF525	0.5979	0.0005	0.6090	0.0004
8051501	EIF2AK2	0.5978	0.0077	0.6271	0.0033
8077353	TRNT1	0.5975	0.0023	0.6589	0.0006
8082827	CEP63	0.5974	0.0042	0.6660	0.0003
8057887	STK17B	0.5971	0.0019	0.4517	0.0246
8091562	DHX36	0.5964	0.0047	0.6555	0.0012
8130191	RMND1	0.5964	0.0013	0.4978	0.0081
8051746	THUMPD2	0.5949	0.0098	0.6928	0.0024
8140955	CDK6	0.5948	0.0004	0.3812	0.0272
8059393	CUL3	0.5945	0.0110	0.6474	0.0019
8063453	PFDN4	0.5942	0.0042	0.7122	0.0002
7932214	ACBD7	0.5941	0.0009	0.5495	0.0032
7943424	BIRC2	0.5941	0.0164	0.5814	0.0128
8056977	NFE2L2	0.5940	0.0013	0.6205	0.0010
8105852	MRPS36	0.5939	0.0061	0.7022	0.0001
8143597	FAM115A	0.5935	0.0003	1.0483	0.0000
8044766	INSIG2	0.5935	0.0121	0.5631	0.0240
7999752	ZC3H11A	0.5935	0.0082	0.5181	0.0210
7968370	B3GALTL	0.5931	0.0012	0.5280	0.0051
7968883	C13orf31	0.5929	0.0009	0.6223	0.0003
7995583	CHD9	0.5927	0.0170	0.6667	0.0025
8105136	ZNF131	0.5924	0.0235	0.5417	0.0074
7927854	HNRNPH3	0.5921	0.0014	0.5890	0.0014
7933877	JMJD1C	0.5915	0.0084	0.6540	0.0009
7916969	ZRANB2	0.5913	0.0038	0.5641	0.0008
7907657	RALGPS2	0.5912	0.0069	0.4760	0.0229
8081503	DZIP3	0.5909	0.0012	0.7923	0.0001
8127903	KIAA1009	0.5906	0.0003	0.6183	0.0008
8121392	C6orf182	0.5904	0.0029	0.7711	0.0000
7937915	RRM1	0.5904	0.0014	0.4029	0.0383
8105842	CENPH	0.5901	0.0071	0.4713	0.0392
8106962	ARSK	0.5900	0.0100	0.6182	0.0020
8105353	SKIV2L2	0.5896	0.0126	0.5462	0.0116
8047174	SLC39A10	0.5896	0.0064	0.6606	0.0006
8088219	C3orf63	0.5892	0.0042	0.5782	0.0006
7902634	BXDC5	0.5889	0.0043	0.6035	0.0015
8073733	NUP50	0.5889	0.0066	0.5927	0.0025
7982287	ARHGAP11B	0.5887	0.0033	0.5449	0.0042
8171762	RPS6KA3	0.5887	0.0055	0.5309	0.0082
8160011	KIAA2026	0.5881	0.0026	0.7760	0.0000
8141872	NAPEPLD	0.5881	0.0005	0.5646	0.0011
7951068	CWC15	0.5873	0.0054	0.6641	0.0005
7925525	CEP170	0.5872	0.0017	0.9173	0.0000
8098328	GALNT7	0.5872	0.0010	0.7245	0.0000
7970546	EFHA1	0.5868	0.0098	0.7899	0.0001
7974066	PNN	0.5865	0.0030	0.5047	0.0064
8100478	AASDH	0.5857	0.0147	0.5780	0.0163
8134318	CASD1	0.5855	0.0058	0.6182	0.0034
7933047	CUL2	0.5853	0.0070	0.6471	0.0019
7968516	PDS5B	0.5845	0.0035	0.6107	0.0007
8051226	FLJ20628	0.5843	0.0060	0.5144	0.0086
8105612	SDCCAG10	0.5841	0.0005	0.6828	0.0000
7971541	SUCLA2	0.5835	0.0038	0.7375	0.0002
8040173	TAF1B	0.5834	0.0051	0.4566	0.0407
8133030	GABPA	0.5832	0.0191	0.7169	0.0017
8145611	FZD3	0.5824	0.0032	0.7056	0.0001
8090988	CEP70	0.5817	0.0025	0.7680	0.0000
8130438	TFB1M	0.5815	0.0110	0.4424	0.0344
8039075	VN1R4	0.5810	0.0010	0.7835	0.0000
8056201	C2orf12	0.5809	0.0015	0.7046	0.0000
8131975	TAX1BP1	0.5804	0.0157	0.6473	0.0049
8084947	FBXO45	0.5802	0.0011	0.4189	0.0244
8160238	PSIP1	0.5799	0.0074	0.8174	0.0001
8100714	YTHDC1	0.5798	0.0050	0.5804	0.0023
7958216	KIAA1033	0.5794	0.0046	0.6359	0.0002
8022927	SLC39A6	0.5789	0.0011	0.5988	0.0006
7938890	PRMT3	0.5784	0.0042	0.4878	0.0225
7903032	MTF2	0.5781	0.0089	0.5414	0.0112
8122818	C6orf211	0.5780	0.0022	0.6335	0.0006
8103341	MAP9	0.5772	0.0064	0.6864	0.0012
8091354	HLTF	0.5771	0.0045	0.7756	0.0000
7908178	C1orf26	0.5768	0.0011	0.6704	0.0004
8099696	SEPSECS	0.5768	0.0031	0.5795	0.0037
8162019	KIF27	0.5767	0.0070	0.8215	0.0001
8148158	WDR67	0.5767	0.0046	0.5374	0.0064
7969881	TPP2	0.5766	0.0118	0.5459	0.0102
8070046	C21orf66	0.5764	0.0041	0.5531	0.0047
8097098	USP53	0.5764	0.0095	0.4846	0.0205
8168691	DIAPH2	0.5759	0.0147	0.6845	0.0017
7925550	ADSS	0.5752	0.0037	0.4707	0.0146
8144036	XRCC2	0.5752	0.0062	0.4911	0.0229
7903519	PRPF38B	0.5749	0.0403	0.6007	0.0186
8084955	PIGX	0.5748	0.0098	0.5612	0.0032
7902977	KIAA1107	0.5747	0.0005	0.7521	0.0000
8120758	SENP6	0.5746	0.0032	0.7568	0.0000
8098611	TLR3	0.5744	0.0057	0.4493	0.0286
8157092	TMEM38B	0.5742	0.0010	0.5567	0.0017
7942879	TMEM126B	0.5741	0.0011	0.6606	0.0001
7929032	FAS	0.5740	0.0150	0.5098	0.0234
7962274	KIF21A	0.5739	0.0041	0.5629	0.0057
7962499	SFRS2IP	0.5738	0.0063	0.6917	0.0005
8048940	SP100	0.5735	0.0082	0.5445	0.0059
8155946	VPS13A	0.5735	0.0049	0.7110	0.0002
8161415	ANKRD20B	0.5734	0.0012	0.5314	0.0051
7989915	TIPIN	0.5734	0.0046	0.4477	0.0283
8124144	DEK	0.5731	0.0030	0.6345	0.0007
8174893	THOC2	0.5731	0.0010	0.7045	0.0000
7902382	RABGGTB	0.5729	0.0008	0.4502	0.0096
7910047	DNAH14	0.5728	0.0008	0.5782	0.0021
8140859	MTERF	0.5728	0.0017	0.6282	0.0003
7932703	ACBD5	0.5726	0.0045	0.6559	0.0005
8082100	PARP14	0.5724	0.0044	0.6354	0.0014
7953765	FAM80B	0.5719	0.0044	0.5195	0.0078
8094556	PGM2	0.5718	0.0057	0.4611	0.0213
7958666	C12orf24	0.5717	0.0106	0.4726	0.0379
8152133	RRM2B	0.5716	0.0111	0.6525	0.0018
8106107	PTCD2	0.5712	0.0018	0.4041	0.0323
8121118	CASP8AP2	0.5710	0.0116	0.6019	0.0035
8107458	COMMD10	0.5707	0.0024	0.5700	0.0029
8131479	FLJ20323	0.5706	0.0018	0.6138	0.0001
7902822	PKN2	0.5706	0.0048	0.5856	0.0025
8036357	ZNF790	0.5705	0.0014	0.4359	0.0218
8112388	TRIM23	0.5698	0.0075	0.5398	0.0096
8058127	CLK1	0.5695	0.0094	0.6836	0.0005
8111788	TTC33	0.5694	0.0325	0.5588	0.0319
8129379	ECHDC1	0.5689	0.0015	0.5913	0.0003
8175492	ATP11C	0.5684	0.0180	0.7300	0.0007
8080781	PXK	0.5684	0.0086	0.5473	0.0087
8110920	FASTKD3	0.5676	0.0009	0.5439	0.0024
8070341	BRWD1	0.5673	0.0139	0.6310	0.0027
8166278	SCML1	0.5672	0.0030	0.5486	0.0043
8126770	CYP39A1	0.5670	0.0085	0.4747	0.0225
7936567	RAB11FIP2	0.5669	0.0088	0.6718	0.0011
8140878	KRIT1	0.5668	0.0069	0.6888	0.0003
8016324	CDC27	0.5665	0.0364	0.4935	0.0397
8007919	LRRC37A4	0.5663	0.0085	0.6255	0.0012
8169186	TBC1D8B	0.5662	0.0044	0.4472	0.0273
8091411	TM4SF1	0.5661	0.0152	0.5403	0.0073
8162006	GKAP1	0.5660	0.0053	0.7785	0.0001
8084844	OPA1	0.5659	0.0015	0.6087	0.0004
8131831	NUPL2	0.5654	0.0013	0.3940	0.0292
7902965	BTBD8	0.5652	0.0002	0.5219	0.0012
8034390	ZNF799	0.5651	0.0045	0.5452	0.0058
7934026	DNA2	0.5650	0.0065	0.4669	0.0356
8101648	HSD17B11	0.5649	0.0047	0.6314	0.0007
8053288	C2orf3	0.5648	0.0034	0.5128	0.0118
7973840	ARHGAP5	0.5645	0.0106	0.6006	0.0026
7977674	SUPT16H	0.5645	0.0178	0.4953	0.0212
8083876	SKIL	0.5643	0.0082	0.7237	0.0001
8147848	OXR1	0.5642	0.0085	0.5488	0.0033
8163116	EPB41L4B	0.5640	0.0015	0.5372	0.0028
8102342	ELOVL6	0.5635	0.0041	0.4339	0.0154
7932938	EPC1	0.5626	0.0076	0.4863	0.0179
7931268	BCCIP	0.5625	0.0041	0.5471	0.0045
8036324	ZNF260	0.5625	0.0054	0.6933	0.0002
8111552	C5orf33	0.5624	0.0172	0.6792	0.0028
8133914	DMTF1	0.5622	0.0086	0.7291	0.0002
7957032	YEATS4	0.5620	0.0134	0.6404	0.0022
8094688	LIAS	0.5615	0.0085	0.4883	0.0270
7902345	TYW3	0.5614	0.0046	0.5625	0.0048
8164013	STRBP	0.5611	0.0007	0.8625	0.0000
8147262	OTUD6B	0.5609	0.0031	0.5301	0.0034
8116247	ZNF354A	0.5609	0.0064	0.7379	0.0003
7915015	GNL2	0.5607	0.0013	0.4175	0.0193
8053036	TPRKB	0.5605	0.0436	0.6427	0.0070
8085815	TOP2B	0.5604	0.0021	0.6853	0.0001
7907213	SCYL1BP1	0.5603	0.0069	0.5773	0.0026
7972723	ARGLU1	0.5599	0.0013	0.6226	0.0003
8106303	POLK	0.5599	0.0058	0.7223	0.0001
8048014	RPE	0.5598	0.0007	0.5962	0.0003
8105504	FAM133B	0.5587	0.0201	0.7254	0.0004
7922823	EDEM3	0.5585	0.0041	0.5797	0.0032
8151066	ARMC1	0.5583	0.0060	0.5428	0.0043
8161270	ANKRD18A	0.5580	0.0030	0.5554	0.0052
7922309	VAMP4	0.5580	0.0029	0.4960	0.0115
8019885	SMCHD1	0.5579	0.0125	0.6952	0.0008
8069565	BTG3	0.5572	0.0054	0.5561	0.0036
8124262	TTRAP	0.5567	0.0130	0.5781	0.0066
7958620	IFT81	0.5566	0.0030	0.8305	0.0000
7922870	C1orf25	0.5564	0.0253	0.4876	0.0294
7912852	EIF1AX	0.5554	0.0006	0.4779	0.0046
7922137	NME7	0.5553	0.0039	0.6225	0.0007
7927681	BICC1	0.5552	0.0037	0.5965	0.0010
7971866	DIAPH3	0.5551	0.0017	0.6017	0.0006
8022473	ESCO1	0.5551	0.0303	0.7061	0.0027
8105714	SFRS12	0.5545	0.0089	0.5316	0.0113
8081667	SLC35A5	0.5545	0.0094	0.5990	0.0035
8047228	MOBKL3	0.5544	0.0015	0.7544	0.0000
8120102	CD2AP	0.5539	0.0036	0.7442	0.0000
7943314	JRKL	0.5539	0.0065	0.6403	0.0007
7978666	MBIP	0.5539	0.0077	0.6764	0.0003
8161829	C9orf41	0.5538	0.0037	0.5670	0.0046
7957540	MRPL42	0.5534	0.0110	0.5660	0.0056
8111698	RICTOR	0.5534	0.0106	0.4899	0.0110
8103646	NEK1	0.5529	0.0038	0.7385	0.0000
8058147	PPIL3	0.5529	0.0043	0.5757	0.0013
8133788	PTPN12	0.5527	0.0028	0.5170	0.0028
8084045	MFN1	0.5525	0.0090	0.5085	0.0147
8129728	AHI1	0.5522	0.0263	0.6791	0.0019
8127534	C6orf150	0.5518	0.0034	0.5378	0.0011
7936322	GPAM	0.5517	0.0013	0.4224	0.0259
8113050	CETN3	0.5513	0.0025	0.5934	0.0012
8101728	FAM13A1	0.5513	0.0009	0.4412	0.0111
7926283	PRPF18	0.5512	0.0089	0.5833	0.0024
8141094	PDK4	0.5508	0.0031	0.4052	0.0187
7967863	ZNF605	0.5505	0.0018	0.6205	0.0005
7981335	HSP90AA1	0.5499	0.0004	0.5575	0.0001
7974564	EXOC5	0.5495	0.0002	0.4807	0.0016
8164701	SETX	0.5491	0.0046	0.6666	0.0001
8030950	ZNF701	0.5491	0.0060	0.5468	0.0051
8017736	CCDC46	0.5490	0.0101	0.7642	0.0002
8169683	ZBTB33	0.5489	0.0046	0.4149	0.0357
7936419	C10orf118	0.5487	0.0085	0.7332	0.0002
7978748	FBXO33	0.5486	0.0016	0.5574	0.0020
8096109	MRPS18C	0.5484	0.0016	0.3939	0.0365
8090664	ASTE1	0.5481	0.0005	0.4172	0.0191
8081158	ARL6	0.5471	0.0013	0.6084	0.0007
8088700	TMF1	0.5471	0.0150	0.7382	0.0002
8166104	OFD1	0.5466	0.0123	0.6241	0.0035
7978838	C14orf104	0.5463	0.0243	0.4782	0.0429
8119080	SFRS3	0.5458	0.0041	0.4227	0.0316
8020323	RNMT	0.5451	0.0020	0.4668	0.0140
8135587	CAV2	0.5450	0.0036	0.4399	0.0203
8147654	POLR2K	0.5450	0.0055	0.4239	0.0149
8100085	GNPDA2	0.5448	0.0137	0.6571	0.0004
8089954	IQCB1	0.5442	0.0190	0.5964	0.0035
8068522	TTC3	0.5438	0.0493	0.6493	0.0047
7989013	C15orf15	0.5436	0.0014	0.5636	0.0011
8112260	DEPDC1B	0.5435	0.0129	0.4670	0.0287
8138613	OSBPL3	0.5433	0.0016	0.3735	0.0347
7957161	THAP2	0.5433	0.0058	0.5400	0.0114
8162880	MRPL50	0.5428	0.0180	0.5137	0.0150
8052250	MTIF2	0.5412	0.0097	0.5520	0.0048
8154416	C9orf93	0.5409	0.0041	0.4452	0.0283
8129458	ARHGAP18	0.5405	0.0327	0.6042	0.0094
7966462	C12orf30	0.5403	0.0120	0.5238	0.0071
8145702	WRN	0.5402	0.0073	0.6290	0.0012
8163948	RBM18	0.5392	0.0105	0.5830	0.0036
7956749	TMEM5	0.5384	0.0134	0.4367	0.0229
8173732	TAF9B	0.5375	0.0043	0.5093	0.0051
7939374	LOC100130104	0.5368	0.0062	0.4926	0.0131
7930614	NHLRC2	0.5365	0.0493	0.6047	0.0023
8095163	EXOC1	0.5363	0.0107	0.5675	0.0021
7965123	PPP1R12A	0.5360	0.0193	0.5900	0.0057
8101260	ANTXR2	0.5355	0.0023	0.4442	0.0160
8085628	ANKRD28	0.5354	0.0121	0.5938	0.0022
8103437	PPID	0.5354	0.0239	0.5292	0.0117
8169541	DOCK11	0.5347	0.0054	0.6429	0.0009
7971222	MTRF1	0.5339	0.0082	0.4409	0.0246
8052307	SMEK2	0.5338	0.0112	0.5414	0.0039
7974303	TXNDC1	0.5335	0.0036	0.5396	0.0014
8067017	DPM1	0.5331	0.0074	0.5731	0.0026
8046590	HNRNPA3	0.5331	0.0054	0.5347	0.0057
7989159	ZNF280D	0.5330	0.0031	0.4969	0.0048
8006112	CCDC55	0.5329	0.0188	0.6017	0.0028
8173812	NSBP1	0.5328	0.0033	0.6431	0.0003
8154823	ANKRD18B	0.5327	0.0111	0.4113	0.0397
8078412	CNOT10	0.5327	0.0114	0.4256	0.0316
8131539	TMEM106B	0.5327	0.0371	0.6414	0.0034
8157233	HSDL2	0.5322	0.0101	0.4692	0.0172
8085287	C3orf10	0.5321	0.0040	0.6376	0.0006
8080419	GNL3	0.5321	0.0130	0.4670	0.0227
7989849	DENND4A	0.5319	0.0222	0.5353	0.0151
7978628	PPP2R3C	0.5314	0.0205	0.4340	0.0475
8111533	LMBRD2	0.5312	0.0355	0.6584	0.0114
8163257	LPAR1	0.5312	0.0087	0.8575	0.0000
8038925	ZNF615	0.5311	0.0033	0.4976	0.0083
8103079	LOC90826	0.5310	0.0108	0.4653	0.0338
8161346	ZNF658	0.5307	0.0025	0.4937	0.0090
8102655	BBS7	0.5303	0.0085	0.6598	0.0005
7951008	JOSD3	0.5295	0.0275	0.6166	0.0015
8116494	ZFP62	0.5295	0.0013	0.5043	0.0044
8121734	ASF1A	0.5294	0.0164	0.4998	0.0233
7961900	ITPR2	0.5294	0.0116	0.6185	0.0007
8129108	ZUFSP	0.5294	0.0101	0.6668	0.0006
8162449	ZNF484	0.5292	0.0125	0.4937	0.0229
7975113	CHURC1	0.5290	0.0063	0.4507	0.0234
8057689	OSGEPL1	0.5290	0.0281	0.5269	0.0051
8038981	ZNF611	0.5288	0.0221	0.4378	0.0415
7974404	CDKN3	0.5286	0.0259	0.6290	0.0048
8113403	GIN1	0.5284	0.0154	0.5850	0.0062
8083794	MYNN	0.5278	0.0249	0.5528	0.0134
7965855	NUP37	0.5269	0.0083	0.5130	0.0046
7969228	ALG11	0.5264	0.0079	0.4519	0.0146
8092265	MRPL47	0.5260	0.0094	0.5027	0.0118
8098508	ING2	0.5257	0.0019	0.5416	0.0018
7902553	IFI44	0.5254	0.0056	0.4503	0.0208
8091190	ATR	0.5249	0.0016	0.5570	0.0008
8098556	CCDC111	0.5247	0.0035	0.5297	0.0024
8041149	WDR43	0.5244	0.0250	0.4401	0.0403
8102751	SCLT1	0.5242	0.0054	0.5039	0.0070
7968670	UFM1	0.5242	0.0112	0.4336	0.0287
8126259	C6orf130	0.5241	0.0121	0.5792	0.0025
7981111	DICER1	0.5240	0.0191	0.4477	0.0338
7901931	EFCAB7	0.5239	0.0017	0.6963	0.0001
7967420	SBNO1	0.5234	0.0023	0.5160	0.0021
8052526	XPO1	0.5230	0.0089	0.5545	0.0023
8052382	FANCL	0.5229	0.0226	0.5243	0.0202
8145691	UBXN8	0.5229	0.0463	0.5294	0.0357
7970704	MTIF3	0.5227	0.0061	0.5406	0.0030
8169750	STAG2	0.5226	0.0100	0.5869	0.0013
8104838	DNAJC21	0.5224	0.0176	0.6143	0.0019
7985053	FBXO22	0.5220	0.0035	0.4546	0.0126
7971184	MRPS31	0.5218	0.0259	0.5687	0.0065
7954511	STK38L	0.5218	0.0185	0.5931	0.0023
7947245	HSP90AA2	0.5214	0.0041	0.4053	0.0394
8128394	SFRS18	0.5210	0.0067	0.5949	0.0014
8086555	LZTFL1	0.5205	0.0032	0.6205	0.0005
8046726	SSFA2	0.5201	0.0149	0.4955	0.0188
8106784	RASA1	0.5198	0.0400	0.5852	0.0117
8107330	APC	0.5197	0.0082	0.5733	0.0053
7907790	CEP350	0.5192	0.0348	0.6192	0.0028
8170971	DKC1	0.5191	0.0086	0.3935	0.0497
7957759	APAF1	0.5185	0.0052	0.5849	0.0009
7950544	PRKRIR	0.5182	0.0249	0.6754	0.0008
8135497	ZNF277	0.5182	0.0138	0.7125	0.0002
8144516	THEX1	0.5181	0.0038	0.4108	0.0389
7965359	ATP2B1	0.5180	0.0116	0.5948	0.0016
8104944	NIPBL	0.5174	0.0061	0.6438	0.0003
8131292	RBAK	0.5170	0.0098	0.6683	0.0003
8081256	TBC1D23	0.5163	0.0177	0.6560	0.0010
7927267	FAM35A	0.5159	0.0110	0.6272	0.0006
8106271	TINP1	0.5158	0.0150	0.5821	0.0021
8126428	TRERF1	0.5156	0.0071	0.5385	0.0043
7988921	MYO5A	0.5150	0.0185	0.5712	0.0063
8151587	C8orf59	0.5147	0.0164	0.4404	0.0347
8105523	KIF2A	0.5142	0.0045	0.6080	0.0005
8007867	LRRC37A2	0.5141	0.0034	0.5947	0.0003
8112772	AP3B1	0.5138	0.0046	0.4652	0.0113
7965686	ANKS1B	0.5136	0.0026	0.7840	0.0000
7908543	NEK7	0.5127	0.0110	0.4970	0.0126
8052742	FBXO48	0.5126	0.0042	0.5026	0.0069
8088664	SUCLG2	0.5123	0.0260	0.5546	0.0097
8170166	HTATSF1	0.5120	0.0167	0.5871	0.0036
8007850	LRRC37A	0.5118	0.0261	0.5868	0.0068
8151917	MTERFD1	0.5118	0.0352	0.5388	0.0119
8146579	CHD7	0.5117	0.0026	0.4652	0.0092
7957478	TMTC3	0.5117	0.0389	0.5541	0.0184
8171013	VBP1	0.5115	0.0247	0.5699	0.0051
8084035	ZNF639	0.5113	0.0161	0.5876	0.0028
8121031	SLC35A1	0.5112	0.0173	0.7240	0.0001
8133057	ZNF138	0.5107	0.0224	0.7915	0.0003
8106429	AGGF1	0.5106	0.0264	0.4957	0.0263
8021275	POLI	0.5100	0.0046	0.5822	0.0008
8014100	C17orf75	0.5096	0.0011	0.6152	0.0001
8166140	MOSPD2	0.5094	0.0076	0.6455	0.0006
8121895	TRMT11	0.5094	0.0085	0.6057	0.0019
8122348	VTA1	0.5092	0.0310	0.5894	0.0042
8042259	MDH1	0.5091	0.0031	0.3789	0.0274
8166442	FAM3C	0.5090	0.0066	0.5107	0.0020
7917676	GLMN	0.5089	0.0118	0.4685	0.0272
8090577	MBD4	0.5087	0.0228	0.7803	0.0000
7908330	C1orf27	0.5086	0.0382	0.5466	0.0136
7903308	CCDC76	0.5084	0.0031	0.5622	0.0013
7932678	YME1L1	0.5083	0.0124	0.5398	0.0033
8128626	PDSS2	0.5078	0.0222	0.4829	0.0271
7938422	CTR9	0.5077	0.0140	0.5109	0.0089
8123467	C6orf70	0.5076	0.0070	0.5388	0.0022
8103622	CBR4	0.5076	0.0216	0.6290	0.0012
7990092	MYO9A	0.5074	0.0138	0.6432	0.0011
7927799	REEP3	0.5073	0.0072	0.6437	0.0001
8129045	HDAC2	0.5072	0.0070	0.6011	0.0006
8095854	2019-09-11	0.5071	0.0373	0.5873	0.0028
7917156	FUBP1	0.5071	0.0150	0.3930	0.0323
8056890	CHN1	0.5068	0.0372	0.5004	0.0164
8135514	IFRD1	0.5066	0.0169	0.5908	0.0043
7918188	SLC25A24	0.5065	0.0283	0.5759	0.0092
7932911	KIF5B	0.5058	0.0013	0.6202	0.0002
8129706	HBS1L	0.5052	0.0262	0.5356	0.0108
8056426	TTC21B	0.5049	0.0260	0.6324	0.0015
8001876	NAE1	0.5046	0.0196	0.7114	0.0003
7927936	DDX21	0.5042	0.0224	0.4374	0.0323
8089034	ARMC10	0.5038	0.0191	0.4822	0.0206
7917148	AIDA	0.5036	0.0185	0.5012	0.0090
8044450	ZC3H6	0.5034	0.0114	0.5162	0.0047
8017210	AP1S2	0.5030	0.0079	0.7312	0.0000
8122672	MAP3K7IP2	0.5030	0.0222	0.4805	0.0225
7969693	RAP2A	0.5030	0.0226	0.5396	0.0096
7967304	RSRC2	0.5030	0.0128	0.6087	0.0008
8155849	ANXA1	0.5028	0.0004	0.3890	0.0056
8117630	ZNF165	0.5026	0.0041	0.4022	0.0397
7974920	SYNE2	0.5025	0.0291	0.5992	0.0044
8094342	C4orf28	0.5024	0.0160	0.4915	0.0082
8147396	INTS8	0.5023	0.0164	0.4628	0.0223
8052845	TIA1	0.5022	0.0181	0.5796	0.0028
7951207	TMEM123	0.5021	0.0224	0.4994	0.0123
8091954	GOLIM4	0.5020	0.0156	0.5062	0.0103
8132943	CCT6A	0.5017	0.0387	0.4330	0.0367
8068460	MORC3	0.5016	0.0182	0.4869	0.0160
8113591	PGGT1B	0.5006	0.0041	0.5311	0.0020
8097600	SMARCA5	0.5006	0.0105	0.5659	0.0022
8151549	IMPA1	0.5005	0.0435	0.5972	0.0038
7927389	MAPK8	0.5003	0.0131	0.6149	0.0013
7974799	MNAT1	0.5002	0.0204	0.6260	0.0013
8105348	GPX8	0.5001	0.0170	0.5965	0.0012
8152656	ZHX1	0.4998	0.0323	0.5477	0.0104
8079079	NKTR	0.4997	0.0063	0.5934	0.0010
7999553	FLJ11151	0.4995	0.0287	0.4561	0.0382
8107769	SLC12A2	0.4995	0.0158	0.6115	0.0017
8169158	CXorf57	0.4993	0.0114	0.4773	0.0168
7990879	EFTUD1	0.4989	0.0081	0.4293	0.0372
8021418	MALT1	0.4982	0.0127	0.5862	0.0010
8055702	NMI	0.4981	0.0035	0.5855	0.0005
8160581	TOPORS	0.4979	0.0339	0.5011	0.0191
7960411	C12orf4	0.4971	0.0305	0.5337	0.0096
8097128	EXOSC9	0.4971	0.0195	0.4434	0.0367
8146243	HOOK3	0.4969	0.0358	0.5955	0.0028
7988876	MYO5C	0.4968	0.0042	0.5187	0.0024
8021015	PIK3C3	0.4965	0.0158	0.5321	0.0070
8097521	SCOC	0.4964	0.0118	0.6532	0.0004
8108134	DDX46	0.4963	0.0104	0.4931	0.0089
8176253	LOC401622	0.4957	0.0275	0.8081	0.0000
8047339	BZW1	0.4956	0.0186	0.4706	0.0189
8121578	NT5DC1	0.4955	0.0038	0.4087	0.0212
8089830	LRRC58	0.4953	0.0397	0.4606	0.0452
7979044	NIN	0.4953	0.0389	0.6953	0.0007
8065089	KIF16B	0.4949	0.0075	0.5691	0.0014
8089062	CLDND1	0.4945	0.0393	0.5565	0.0047
8053064	MOBKL1B	0.4939	0.0166	0.4879	0.0103
8079346	SACM1L	0.4938	0.0331	0.4950	0.0226
8057554	CACYBP	0.4935	0.0397	0.4269	0.0430
8026381	LOC100129118	0.4931	0.0022	0.3670	0.0074
7967881	MPHOSPH8	0.4928	0.0193	0.6877	0.0002
7950606	RSF1	0.4927	0.0124	0.6689	0.0002
7997381	CENPN	0.4924	0.0150	0.4332	0.0283
8123825	SLC35B3	0.4924	0.0170	0.5584	0.0063
7972297	ABCC4	0.4923	0.0210	0.4207	0.0497
8155234	ZCCHC7	0.4918	0.0182	0.5150	0.0068
7972003	KLF12	0.4913	0.0116	0.6038	0.0010
8100428	CLOCK	0.4912	0.0066	0.4879	0.0086
8116910	HIVEP1	0.4911	0.0391	0.4884	0.0152
8148358	PHF20L1	0.4907	0.0124	0.6008	0.0025
8150846	TMEM68	0.4905	0.0156	0.4718	0.0150
8101489	FAM175A	0.4904	0.0167	0.5931	0.0033
8090237	ZNF148	0.4903	0.0475	0.6214	0.0058
7970681	RNF6	0.4901	0.0365	0.5803	0.0032
7976598	PAPOLA	0.4895	0.0447	0.4691	0.0230
8094848	SLC30A9	0.4895	0.0153	0.5826	0.0012
8156945	RNF20	0.4893	0.0195	0.4482	0.0294
8100179	NFXL1	0.4891	0.0128	0.4649	0.0186
8042270	UGP2	0.4890	0.0267	0.4975	0.0092
8046759	DNAJC10	0.4885	0.0371	0.5758	0.0073
7971820	VPS36	0.4883	0.0222	0.6000	0.0015
8014047	C17orf42	0.4880	0.0095	0.5963	0.0012
7907124	TIPRL	0.4878	0.0281	0.4860	0.0225
8027304	ZNF493	0.4873	0.0125	0.6285	0.0030
8067167	AURKA	0.4872	0.0125	0.4104	0.0363
8047815	FASTKD2	0.4871	0.0088	0.3997	0.0344
8089930	GOLGB1	0.4867	0.0161	0.6619	0.0002
8057045	FKBP7	0.4866	0.0212	0.6123	0.0009
8052443	USP34	0.4866	0.0226	0.6419	0.0011
8057719	HIBCH	0.4864	0.0389	0.6023	0.0029
8083656	MFSD1	0.4863	0.0338	0.4201	0.0426
8106479	SCAMP1	0.4860	0.0156	0.4401	0.0207
7933105	ZNF25	0.4853	0.0285	0.4814	0.0227
8081465	BBX	0.4847	0.0170	0.5317	0.0036
8084986	FYTTD1	0.4846	0.0297	0.5636	0.0094
7917103	ZZZ3	0.4846	0.0101	0.5242	0.0017
8142407	TMEM168	0.4845	0.0105	0.5158	0.0090
8065730	EIF2S2	0.4839	0.0100	0.5563	0.0017
8091941	PDCD10	0.4837	0.0116	0.5476	0.0034
8139820	ZNF680	0.4834	0.0120	0.6897	0.0001
7910398	RAB4A	0.4833	0.0267	0.5032	0.0147
8017688	LRRC37A3	0.4832	0.0347	0.5198	0.0169
8097679	LSM6	0.4826	0.0106	0.4269	0.0301
8171381	FANCB	0.4823	0.0250	0.4932	0.0232
7974125	FAM179B	0.4820	0.0101	0.5470	0.0039
8123407	MLLT4	0.4818	0.0206	0.4492	0.0225
8106633	MSH3	0.4818	0.0484	0.4960	0.0341
7925500	CHML	0.4807	0.0226	0.6051	0.0003
8172158	CASK	0.4806	0.0297	0.5136	0.0089
8043995	IL1R1	0.4806	0.0293	0.5355	0.0095
8127787	IBTK	0.4802	0.0299	0.5894	0.0020
8131475	C1GALT1	0.4797	0.0343	0.5501	0.0081
7975521	RBM25	0.4796	0.0266	0.4883	0.0133
8050565	PUM2	0.4789	0.0170	0.4582	0.0225
8128472	ASCC3	0.4788	0.0067	0.4052	0.0157
8078110	CAPN7	0.4788	0.0125	0.5549	0.0019
8081171	DKFZp667G2110	0.4787	0.0141	0.5298	0.0070
8115606	SLU7	0.4784	0.0488	0.5584	0.0040
7942889	TMEM126A	0.4782	0.0169	0.5164	0.0077
8147724	ATP6V1C1	0.4780	0.0191	0.4766	0.0178
7932186	DCLRE1C	0.4778	0.0124	0.4285	0.0289
7945864	ZNF195	0.4778	0.0256	0.6359	0.0013
8138689	SKAP2	0.4777	0.0347	0.5205	0.0104
8095269	POLR2B	0.4776	0.0063	0.4180	0.0229
8151942	HRSP12	0.4775	0.0068	0.7482	0.0000
8014241	SLFN12	0.4774	0.0113	0.5275	0.0048
7927889	CCAR1	0.4771	0.0045	0.5109	0.0034
7978997	MAP4K5	0.4769	0.0208	0.6429	0.0009
8107613	SNX2	0.4765	0.0133	0.4814	0.0091
8135422	BCAP29	0.4761	0.0199	0.5366	0.0043
7979732	VTI1B	0.4758	0.0142	0.5169	0.0048
7919197	POLR3GL	0.4755	0.0081	0.4160	0.0304
8030831	ZNF175	0.4755	0.0177	0.5029	0.0117
7928491	MYST4	0.4754	0.0397	0.5202	0.0163
8122600	STXBP5	0.4753	0.0226	0.4607	0.0190
8124502	ZNF184	0.4751	0.0066	0.4000	0.0234
7980523	GTF2A1	0.4750	0.0260	0.4507	0.0164
7903188	PTBP2	0.4747	0.0031	0.5765	0.0003
8101340	HNRPDL	0.4746	0.0255	0.4485	0.0282
8099926	PDS5A	0.4745	0.0104	0.5756	0.0006
7902074	LEPR	0.4741	0.0296	0.5209	0.0078
8127346	RAB23	0.4739	0.0286	0.5371	0.0089
7991070	HDGFRP3	0.4736	0.0134	0.5648	0.0021
8052233	C2orf63	0.4726	0.0120	0.4604	0.0199
7954388	GOLT1B	0.4726	0.0220	0.5026	0.0077
7978923	C14orf138	0.4725	0.0139	0.6025	0.0015
7974207	MGAT2	0.4724	0.0493	0.4619	0.0321
8104350	KIAA0947	0.4723	0.0137	0.5363	0.0041
7974380	PSMC6	0.4715	0.0412	0.5839	0.0039
8096411	TIGD2	0.4714	0.0155	0.5099	0.0122
7943803	DIXDC1	0.4706	0.0209	0.4272	0.0371
8046906	GULP1	0.4705	0.0080	0.6527	0.0002
8138922	KBTBD2	0.4704	0.0317	0.4479	0.0304
8078248	HMG1L1	0.4700	0.0107	0.3617	0.0203
8142061	PUS7	0.4699	0.0476	0.4712	0.0182
8121861	NCOA7	0.4698	0.0338	0.5057	0.0155
8108927	RBM27	0.4692	0.0130	0.5285	0.0028
8172056	RPGR	0.4690	0.0050	0.4260	0.0214
8099649	DHX15	0.4688	0.0054	0.4150	0.0141
8049532	LRRFIP1	0.4687	0.0114	0.4896	0.0095
8034393	ZNF443	0.4687	0.0095	0.4953	0.0034
8054676	RGPD5	0.4686	0.0304	0.5143	0.0056
8084694	EIF4A2	0.4684	0.0084	0.4271	0.0108
8122365	GPR126	0.4684	0.0347	0.5969	0.0030
8112081	DHX29	0.4683	0.0475	0.7199	0.0004
7988789	DMXL2	0.4681	0.0260	0.6802	0.0003
8174322	MORC4	0.4681	0.0227	0.5114	0.0051
8058373	WDR12	0.4678	0.0291	0.5053	0.0125
7926356	PTER	0.4675	0.0185	0.4578	0.0130
8154316	UHRF2	0.4674	0.0248	0.4545	0.0323
8045816	GPD2	0.4673	0.0172	0.5127	0.0051
8105908	OCLN	0.4671	0.0355	0.5310	0.0128
7974566	C14orf108	0.4668	0.0182	0.4442	0.0171
8122440	LTV1	0.4668	0.0296	0.5383	0.0083
7988713	TRPM7	0.4667	0.0462	0.5865	0.0038
8041961	CHAC2	0.4666	0.0393	0.5131	0.0070
8160459	ELAVL2	0.4666	0.0220	0.6728	0.0005
8156601	C9orf102	0.4665	0.0309	0.5140	0.0101
8154153	CDC37L1	0.4660	0.0398	0.4534	0.0456
8029321	ZNF283	0.4660	0.0195	0.5144	0.0114
8120431	PTP4A1	0.4658	0.0151	0.4485	0.0138
8083605	RSRC1	0.4658	0.0471	0.6759	0.0006
7900413	ZMPSTE24	0.4656	0.0195	0.4446	0.0216
8112478	NAIP	0.4647	0.0047	0.4446	0.0143
8101467	HEL308	0.4643	0.0174	0.5168	0.0127
8103011	OTUD4	0.4640	0.0219	0.4065	0.0344
7933237	ANUBL1	0.4637	0.0196	0.5117	0.0086
8101624	KLHL8	0.4636	0.0201	0.4862	0.0123
8128716	CD164	0.4635	0.0165	0.4101	0.0424
7957186	TBC1D15	0.4628	0.0486	0.5815	0.0030
7989073	PRTG	0.4627	0.0066	0.4947	0.0041
7968915	GTF2F2	0.4616	0.0119	0.4008	0.0301
8087951	PBRM1	0.4613	0.0392	0.5182	0.0119
8042737	ALMS1	0.4612	0.0254	0.5346	0.0042
8017810	PSMD12	0.4611	0.0077	0.5378	0.0015
7926609	BMI1	0.4610	0.0306	0.4278	0.0386
7901895	ATG4C	0.4608	0.0150	0.3773	0.0479
7952305	LOC283155	0.4606	0.0388	0.5446	0.0083
8111677	LIFR	0.4605	0.0174	1.0262	0.0000
8040386	DDX1	0.4602	0.0143	0.4044	0.0230
7988444	MYEF2	0.4601	0.0334	0.9343	0.0000
7999841	SMG1	0.4598	0.0263	0.4710	0.0203
7992917	CLUAP1	0.4597	0.0330	0.5526	0.0035
8044304	RGPD6	0.4596	0.0170	0.4888	0.0069
7964745	TMBIM4	0.4596	0.0357	0.4508	0.0301
8138454	TWISTNB	0.4594	0.0341	0.5800	0.0017
8121312	C6orf203	0.4593	0.0179	0.5160	0.0096
8113914	FNIP1	0.4592	0.0393	0.5900	0.0033
7904314	TTF2	0.4592	0.0128	0.3596	0.0461
8106820	POLR3G	0.4590	0.0080	0.5136	0.0034
8101411	LIN54	0.4588	0.0433	0.4628	0.0372
8146914	TERF1	0.4584	0.0206	0.5551	0.0027
8097066	KIAA1627	0.4581	0.0289	0.4660	0.0173
8108954	TCERG1	0.4579	0.0386	0.5053	0.0105
8021208	ME2	0.4578	0.0255	0.5180	0.0040
8157038	SLC44A1	0.4578	0.0279	0.4878	0.0136
8091629	C3orf33	0.4571	0.0169	0.4458	0.0228
7945040	HYLS1	0.4562	0.0125	0.5193	0.0075
7969271	SUGT1	0.4560	0.0212	0.6087	0.0004
8098150	C4orf43	0.4559	0.0484	0.5434	0.0093
8017421	CCDC47	0.4552	0.0193	0.4592	0.0159
7975713	FCF1	0.4552	0.0165	0.5311	0.0034
8175288	MOSPD1	0.4552	0.0349	0.6064	0.0022
8045381	CCNT2	0.4547	0.0260	0.5508	0.0068
8147019	FAM164A	0.4542	0.0219	0.6025	0.0006
8078360	STT3B	0.4542	0.0361	0.4626	0.0195
8099506	TAPT1	0.4542	0.0081	0.5183	0.0039
8094408	ANAPC4	0.4541	0.0142	0.4480	0.0090
8160151	ZDHHC21	0.4541	0.0173	0.7203	0.0000
7962085	IPO8	0.4540	0.0313	0.4433	0.0213
7938762	GTF2H1	0.4539	0.0074	0.4341	0.0092
8094638	WDR19	0.4539	0.0458	0.4893	0.0226
8089128	TOMM70A	0.4537	0.0452	0.4697	0.0231
8039006	ZNF320	0.4535	0.0155	0.5966	0.0012
7954029	CDKN1B	0.4530	0.0264	0.4039	0.0365
8002865	CFDP1	0.4530	0.0349	0.7067	0.0001
8114326	FAM13B1	0.4528	0.0334	0.5302	0.0090
8027292	ZNF431	0.4528	0.0209	0.5341	0.0047
7903703	GNAI3	0.4527	0.0172	0.5362	0.0039
8109802	RARS	0.4525	0.0480	0.4457	0.0338
8054414	RGPD1	0.4525	0.0162	0.4592	0.0112
8113083	FAM172A	0.4522	0.0413	0.4514	0.0418
8034315	ZNF823	0.4520	0.0038	0.4777	0.0033
7903203	SNX7	0.4519	0.0332	0.5374	0.0049
7926299	HSPA14	0.4515	0.0270	0.4653	0.0152
7983502	PLDN	0.4513	0.0285	0.4968	0.0074
7926836	RAB18	0.4512	0.0424	0.5162	0.0083
8086008	DYNC1LI1	0.4506	0.0144	0.4687	0.0122
7956670	USP15	0.4504	0.0485	0.5155	0.0146
7950753	CCDC90B	0.4501	0.0275	0.4752	0.0163
8083704	BRD7	0.4499	0.0414	0.4507	0.0314
7923131	DENND1B	0.4499	0.0112	0.5934	0.0008
7918759	BCAS2	0.4495	0.0498	0.4766	0.0272
8054467	2019-09-10	0.4493	0.0134	0.5273	0.0021
8069620	MRPL39	0.4493	0.0283	0.5171	0.0077
8106141	FCHO2	0.4491	0.0155	0.3986	0.0306
8017133	FAM33A	0.4488	0.0195	0.5102	0.0055
7907404	C1orf9	0.4482	0.0110	0.4887	0.0065
7936614	EIF3A	0.4480	0.0364	0.4571	0.0092
8110463	ZNF354B	0.4480	0.0248	0.5321	0.0042
7976243	CPSF2	0.4477	0.0320	0.5022	0.0092
7908421	TROVE2	0.4476	0.0187	0.6037	0.0010
8107814	ISOC1	0.4474	0.0421	0.4319	0.0426
7903079	DR1	0.4473	0.0161	0.3715	0.0403
8059689	NCL	0.4471	0.0076	0.3905	0.0098
8132458	MRPL32	0.4470	0.0152	0.3865	0.0404
7969096	CDADC1	0.4468	0.0380	0.5342	0.0056
8096098	COPS4	0.4468	0.0312	0.5007	0.0065
8128052	RNGTT	0.4468	0.0474	0.5103	0.0103
7910520	GNPAT	0.4464	0.0281	0.3914	0.0461
7974387	STYX	0.4464	0.0209	0.5260	0.0019
8091141	XRN1	0.4462	0.0447	0.4766	0.0213
7982294	MGC131512	0.4461	0.0206	0.5247	0.0052
7971550	MED4	0.4459	0.0096	0.4479	0.0095
7903414	AMY2A	0.4456	0.0249	0.4662	0.0108
8168852	HNRNPH2	0.4456	0.0209	0.3809	0.0475
7965812	GNPTAB	0.4454	0.0128	0.5129	0.0039
8138912	LSM5	0.4451	0.0237	0.5649	0.0020
7930470	SHOC2	0.4449	0.0394	0.5499	0.0058
7960744	C1R	0.4448	0.0260	0.4850	0.0162
7925622	AHCTF1	0.4446	0.0347	0.4278	0.0223
7949931	SUV420H1	0.4437	0.0433	0.5992	0.0027
8157890	PBX3	0.4434	0.0214	0.4406	0.0153
8083333	EIF2A	0.4428	0.0212	0.4956	0.0064
8084128	TTC14	0.4428	0.0417	0.5918	0.0023
7962441	TWF1	0.4425	0.0222	0.5617	0.0019
7917037	CRYZ	0.4419	0.0303	0.6268	0.0017
7975632	PTGR2	0.4419	0.0227	0.3948	0.0356
8112121	SLC38A9	0.4415	0.0355	0.5169	0.0070
7951752	USP28	0.4414	0.0352	0.3987	0.0418
7970696	USP12	0.4412	0.0458	0.5488	0.0056
7916443	USP24	0.4412	0.0490	0.4954	0.0105
8091757	TRIM59	0.4411	0.0088	0.5925	0.0004
8107194	C5orf30	0.4410	0.0191	0.3958	0.0426
8061075	SNRPB2	0.4409	0.0451	0.4797	0.0190
7934812	WAPAL	0.4409	0.0369	0.6129	0.0020
8154765	DNAJA1	0.4408	0.0229	0.3974	0.0378
7936817	C10orf88	0.4405	0.0280	0.5589	0.0028
7972069	MYCBP2	0.4405	0.0414	0.4950	0.0153
8108737	PCDHB13	0.4405	0.0074	0.6054	0.0007
8141024	BET1	0.4401	0.0265	0.4791	0.0174
8105144	FLJ10246	0.4394	0.0450	0.5124	0.0184
8056060	BAZ2B	0.4393	0.0432	0.5574	0.0042
8133089	ZNF92	0.4392	0.0076	0.4986	0.0049
7975068	ZBTB1	0.4390	0.0205	0.5217	0.0042
7983191	ADAL	0.4387	0.0150	0.5332	0.0038
8051928	PREPL	0.4387	0.0390	0.4847	0.0111
7927062	ZNF33A	0.4385	0.0177	0.5343	0.0017
8139165	VPS41	0.4373	0.0150	0.3908	0.0272
7939120	RCN1	0.4372	0.0355	0.5842	0.0003
8080973	PPP4R2	0.4369	0.0377	0.6461	0.0004
8045933	TANK	0.4362	0.0396	0.5278	0.0064
8088680	C3orf64	0.4359	0.0371	0.4596	0.0212
8098512	C4orf41	0.4353	0.0423	0.4979	0.0100
8058570	C2orf67	0.4351	0.0282	0.5180	0.0064
8030946	ZNF808	0.4350	0.0248	0.4377	0.0170
8174779	LAMP2	0.4345	0.0268	0.3786	0.0430
7924817	PRO2012	0.4341	0.0195	0.6512	0.0003
7985202	PSMA4	0.4339	0.0489	0.4484	0.0287
8033667	ZNF558	0.4332	0.0458	0.4272	0.0427
7982574	FAM98B	0.4331	0.0315	0.6151	0.0009
8041888	MSH6	0.4325	0.0410	0.4136	0.0278
8023497	ATP8B1	0.4322	0.0158	0.4566	0.0164
7916592	MYSM1	0.4321	0.0473	0.5032	0.0178
8019842	TYMS	0.4321	0.0312	0.3817	0.0342
8120602	OGFRL1	0.4314	0.0357	0.4370	0.0239
7954419	ETNK1	0.4312	0.0300	0.5185	0.0070
8174340	RBM41	0.4309	0.0473	0.5612	0.0088
7916185	ZCCHC11	0.4309	0.0374	0.4252	0.0358
8161839	C9orf95	0.4307	0.0489	0.4548	0.0362
8066009	RBM39	0.4305	0.0420	0.4396	0.0121
8128650	SEC63	0.4303	0.0263	0.4753	0.0092
8129214	MCM9	0.4296	0.0447	0.4544	0.0205
8133809	RSBN1L	0.4292	0.0286	0.5315	0.0029
7959623	GTF2H3	0.4289	0.0484	0.4313	0.0334
8009301	PRKCA	0.4279	0.0268	0.3669	0.0324
8056716	METTL5	0.4278	0.0226	0.3820	0.0396
7951672	PIH1D2	0.4278	0.0208	0.4246	0.0298
7975368	SFRS5	0.4276	0.0209	0.4623	0.0127
7983638	DTWD1	0.4275	0.0195	0.6463	0.0003
7924351	EPRS	0.4270	0.0098	0.4693	0.0092
7993298	ERCC4	0.4268	0.0360	0.5046	0.0112
8112709	C5orf37	0.4264	0.0470	0.4027	0.0273
8112182	MIER3	0.4263	0.0475	0.6022	0.0010
7924405	RAB3GAP2	0.4261	0.0463	0.4640	0.0055
7910752	MTR	0.4257	0.0374	0.4364	0.0246
8151644	FAM82B	0.4254	0.0282	0.4657	0.0118
7957467	C12orf29	0.4252	0.0493	0.5527	0.0033
8052626	VPS54	0.4250	0.0420	0.5652	0.0050
8050719	ITSN2	0.4244	0.0258	0.5845	0.0014
7922268	KIFAP3	0.4239	0.0182	0.4942	0.0020
8120382	ZNF451	0.4238	0.0296	0.4372	0.0159
7915787	PIK3R3	0.4236	0.0203	0.3952	0.0379
8037231	PSG3	0.4233	0.0105	0.3617	0.0070
7910190	ZNF678	0.4233	0.0372	0.4950	0.0177
7920766	ASH1L	0.4220	0.0312	0.4149	0.0218
8083616	MLF1	0.4204	0.0435	0.5710	0.0038
7979698	ATP6V1D	0.4201	0.0480	0.4376	0.0246
7966851	TAOK3	0.4201	0.0468	0.4107	0.0278
8030993	ZNF761	0.4201	0.0394	0.5257	0.0077
8022380	CEP76	0.4196	0.0185	0.5271	0.0031
8004144	MIS12	0.4194	0.0129	0.4327	0.0133
8142585	CADPS2	0.4193	0.0371	0.4297	0.0362
8103722	HSP90AA6P	0.4186	0.0176	0.4928	0.0050
8141035	SGCE	0.4182	0.0303	0.5302	0.0029
8070083	TMEM50B	0.4174	0.0380	0.5996	0.0019
8045946	PSMD14	0.4172	0.0464	0.3884	0.0407
8107798	SLC27A6	0.4166	0.0290	0.6390	0.0002
7969626	GPR180	0.4165	0.0454	0.4295	0.0434
8020898	ZNF271	0.4162	0.0456	0.5806	0.0032
8115022	CSNK1A1	0.4149	0.0463	0.4118	0.0208
8016745	SPAG9	0.4146	0.0433	0.5115	0.0071
8096905	C4orf16	0.4145	0.0400	0.4674	0.0130
7996807	ZFP90	0.4143	0.0456	0.4894	0.0107
8100292	FRYL	0.4133	0.0420	0.4285	0.0285
8091432	COMMD2	0.4132	0.0435	0.4788	0.0091
8175393	ARHGEF6	0.4130	0.0386	0.4353	0.0246
8163444	ZFP37	0.4125	0.0312	0.6591	0.0004
7939093	DNAJC24	0.4123	0.0206	0.4522	0.0161
8047097	GLS	0.4123	0.0295	0.4166	0.0190
7925184	RBM34	0.4120	0.0330	0.5661	0.0015
7943369	TMEM133	0.4118	0.0086	0.5600	0.0005
8052698	C1D	0.4117	0.0429	0.4622	0.0225
8129522	MED23	0.4116	0.0442	0.5054	0.0069
7965200	CCDC59	0.4108	0.0312	0.6628	0.0002
8115196	ZNF300	0.4105	0.0463	0.3931	0.0471
7969979	ABHD13	0.4100	0.0374	0.4664	0.0152
8005473	PAIP1	0.4100	0.0417	0.5117	0.0068
8146482	TGS1	0.4098	0.0473	0.4123	0.0306
8098414	SPCS3	0.4094	0.0249	0.3841	0.0302
8103706	AADAT	0.4092	0.0322	0.5945	0.0007
7955361	LARP4	0.4083	0.0437	0.4291	0.0254
7918275	WDR47	0.4078	0.0367	0.6068	0.0006
8094393	ZCCHC4	0.4078	0.0101	0.4998	0.0046
8140915	PEX1	0.4077	0.0235	0.4151	0.0191
8152477	RAD21	0.4077	0.0147	0.4326	0.0241
8069574	C21orf91	0.4076	0.0099	0.4565	0.0146
7954527	ARNTL2	0.4063	0.0454	0.4218	0.0149
7985089	RCN2	0.4060	0.0394	0.5237	0.0069
8120943	CYB5R4	0.4057	0.0395	0.3998	0.0302
7926545	PLXDC2	0.4046	0.0255	0.5599	0.0011
7903407	AMY2B	0.4044	0.0267	0.5594	0.0013
8027416	C19orf2	0.4033	0.0391	0.5172	0.0027
8030954	ZNF137	0.4029	0.0198	0.3741	0.0443
7908988	SNRPE	0.4020	0.0333	0.5356	0.0078
7980265	ACYP1	0.4015	0.0393	0.4359	0.0220
7939411	C11orf74	0.4007	0.0315	0.5225	0.0072
7908766	TIMM17A	0.4004	0.0442	0.3947	0.0376
7935320	TM9SF3	0.3994	0.0227	0.4954	0.0044
8080645	APPL1	0.3991	0.0409	0.4404	0.0208
7928855	BMPR1A	0.3987	0.0430	0.4950	0.0078
7971422	ZC3H13	0.3978	0.0386	0.5494	0.0023
8020779	DSG2	0.3975	0.0387	0.3734	0.0459
8081348	PCNP	0.3974	0.0330	0.3838	0.0148
8159984	C9orf46	0.3973	0.0260	0.4250	0.0183
7974851	HIF1A	0.3966	0.0451	0.4727	0.0028
7971565	P2RY5	0.3959	0.0437	0.4182	0.0358
7994161	RBBP6	0.3951	0.0448	0.4441	0.0203
7983663	USP8	0.3915	0.0493	0.5829	0.0003
7908488	CFHR1	0.3913	0.0336	0.4015	0.0286
8112033	ARL15	0.3908	0.0377	0.4387	0.0181
7989968	CALML4	0.3900	0.0494	0.5180	0.0042
8089759	TMEM39A	0.3882	0.0447	0.4297	0.0120
7930213	TAF5	0.3878	0.0430	0.4045	0.0223
8013908	NUFIP2	0.3872	0.0463	0.4734	0.0037
7983650	SLC27A2	0.3847	0.0315	0.4277	0.0252
8152323	EIF3E	0.3821	0.0486	0.4578	0.0157
8166632	GK	0.3804	0.0406	0.4003	0.0366
8050695	SF3B14	0.3800	0.0409	0.4718	0.0113
8046186	KLHL23	0.3797	0.0467	0.3713	0.0410
7954589	REP15	0.3795	0.0266	0.4530	0.0034
8061019	C20orf7	0.3763	0.0472	0.4164	0.0295
8147313	TMEM67	0.3740	0.0321	0.4955	0.0048
7896759	LOC643837	0.3731	0.0287	0.3506	0.0425
8140478	PION	0.3731	0.0281	0.4677	0.0046
7999520	RSL1D1	0.3725	0.0282	0.3560	0.0144
8061715	KIF3B	0.3679	0.0497	0.3869	0.0463
8081219	ST3GAL6	0.3657	0.0499	0.6708	0.0001
8085797	THRB	0.3652	0.0349	0.4074	0.0282
8096808	CCDC109B	0.3631	0.0494	0.5269	0.0008
8029399	ZNF226	0.3596	0.0258	0.4216	0.0112
7958130	HSP90B1	0.3594	0.0195	0.4274	0.0022
8028213	ZNF568	0.3568	0.0486	0.3504	0.0485
7961291	TAS2R44	0.3543	0.0410	0.6024	0.0002
7918825	CSDE1	0.3540	0.0328	0.3995	0.0052
8041519	FAM82A1	0.3539	0.0484	0.4567	0.0152
7954631	FAR2	0.3531	0.0353	0.4834	0.0066
7929145	HECTD2	0.3531	0.0471	0.3790	0.0381
7961693	LDHB	0.3519	0.0376	0.3918	0.0074
7933572	LOC100132418	0.3496	0.0399	0.4196	0.0128
7971573	RCBTB2	0.3472	0.0484	0.4158	0.0195
7954810	LRRK2	0.3464	0.0426	0.5118	0.0028
7999834	ARL6IP1	0.3453	0.0406	0.3279	0.0213
8076511	RPL5	0.2694	0.0131	0.3488	0.0017
8022170	RPL6	0.2451	0.0238	0.2793	0.0119
7908492	CFHR4	-0.3426	0.0382	-0.3218	0.0388
7906973	LRRC52	-0.3467	0.0342	-0.3984	0.0081
8004506	SNORA48	-0.3508	0.0419	-0.3909	0.0080
8009602	KIF19	-0.3525	0.0424	-0.4537	0.0148
7908499	CFHR5	-0.3534	0.0285	-0.3753	0.0150
7983867	CGNL1	-0.3623	0.0303	-0.4485	0.0069
8059864	GBX2	-0.3623	0.0493	-0.3835	0.0342
7898707	LDLRAD2	-0.3634	0.0406	-0.3758	0.0407
8059868	ASB18	-0.3667	0.0486	-0.4407	0.0363
8044067	SLC9A4	-0.3682	0.0182	-0.3362	0.0408
7932598	C10orf63	-0.3683	0.0178	-0.4401	0.0029
8102594	TNIP3	-0.3684	0.0442	-0.4094	0.0286
7960910	AICDA	-0.3697	0.0248	-0.3865	0.0213
7941599	NPAS4	-0.3699	0.0263	-0.3688	0.0443
8110916	LOC442132	-0.3703	0.0494	-0.4847	0.0051
8037259	PSG11	-0.3707	0.0104	-0.3132	0.0231
8037251	PSG7	-0.3789	0.0170	-0.4597	0.0070
8170531	MAGEA4	-0.3803	0.0385	-0.3762	0.0426
7949568	LOC100131232	-0.3810	0.0336	-0.4541	0.0268
8149356	DUB3	-0.3822	0.0371	-0.4364	0.0279
8077270	CHL1	-0.3856	0.0401	-0.4042	0.0274
8116532	SNORD95	-0.3862	0.0402	-0.3853	0.0186
7994926	SNORA30	-0.3882	0.0204	-0.4928	0.0013
7915238	NT5C1A	-0.3884	0.0293	-0.3711	0.0384
8060940	C20orf103	-0.3929	0.0187	-0.3834	0.0383
7898623	UBXN10	-0.3931	0.0253	-0.4009	0.0332
7898869	MDS2	-0.3943	0.0338	-0.4009	0.0487
8028158	LOC728361	-0.3959	0.0418	-0.4291	0.0239
7897801	RNU5E	-0.3971	0.0346	-0.5077	0.0011
8065576	FOXS1	-0.3978	0.0300	-0.3831	0.0370
7958724	LOC100131138	-0.3984	0.0326	-0.4941	0.0073
7996219	NDRG4	-0.4009	0.0291	-0.4187	0.0318
8147244	NECAB1	-0.4049	0.0064	-0.4447	0.0075
7946071	OR51B5	-0.4056	0.0222	-0.4917	0.0034
7959834	GLT1D1	-0.4060	0.0339	-0.5455	0.0046
8038213	HSD17B14	-0.4096	0.0293	-0.3907	0.0485
8068512	DSCR6	-0.4105	0.0195	-0.4285	0.0145
7909250	IL19	-0.4116	0.0185	-0.3998	0.0261
8005043	FLJ34690	-0.4129	0.0122	-0.4933	0.0029
7949340	BATF2	-0.4174	0.0313	-0.3889	0.0347
8136801	TRY6	-0.4182	0.0153	-0.4055	0.0195
8087453	AMIGO3	-0.4183	0.0106	-0.3703	0.0450
7971915	FLJ25694	-0.4190	0.0193	-0.4436	0.0173
8023184	FUSSEL18	-0.4201	0.0112	-0.4029	0.0267
8038643	KLK15	-0.4206	0.0205	-0.4469	0.0226
8061357	PAX1	-0.4233	0.0312	-0.3842	0.0486
8163535	AMBP	-0.4242	0.0134	-0.3881	0.0263
7902398	SNORD45A	-0.4295	0.0486	-0.4754	0.0227
8078435	TRIM71	-0.4299	0.0286	-0.3937	0.0382
8030015	SYNGR4	-0.4309	0.0084	-0.3812	0.0451
7999916	GPR139	-0.4326	0.0458	-0.4627	0.0301
8070780	KRTAP10-3	-0.4340	0.0098	-0.4371	0.0159
8141643	UFSP1	-0.4348	0.0447	-0.4771	0.0234
8046527	HOXD12	-0.4364	0.0156	-0.4707	0.0105
8066482	WFDC5	-0.4369	0.0369	-0.4919	0.0060
8053022	EGR4	-0.4380	0.0480	-0.4925	0.0258
7970404	TPTE2	-0.4380	0.0059	-0.4965	0.0017
8093756	C4orf44	-0.4396	0.0217	-0.4467	0.0302
7964248	SNORD59A	-0.4399	0.0043	-0.4885	0.0022
8010696	NPB	-0.4412	0.0434	-0.4455	0.0312
8013112	RASD1	-0.4417	0.0222	-0.4169	0.0386
8025612	ICAM4	-0.4423	0.0142	-0.3894	0.0475
7945958	OR52B4	-0.4446	0.0083	-0.3749	0.0475
7938416	LOC100129827	-0.4453	0.0399	-0.3984	0.0466
7902353	LHX8	-0.4473	0.0050	-0.3830	0.0361
7931181	HMX3	-0.4484	0.0195	-0.4947	0.0132
8165808	XG	-0.4486	0.0046	-0.3886	0.0390
8177096	RBMY1A3P	-0.4498	0.0106	-0.4577	0.0043
8135031	MUC12	-0.4547	0.0130	-0.4745	0.0098
8091032	FOXL2	-0.4559	0.0367	-0.4637	0.0316
8039196	LILRB3	-0.4603	0.0114	-0.5666	0.0017
8084478	FAM131A	-0.4617	0.0058	-0.4763	0.0070
8045332	LOC339742	-0.4649	0.0145	-0.4519	0.0137
8118207	SNORA38	-0.4650	0.0274	-0.4524	0.0474
8003145	LOC654780	-0.4655	0.0222	-0.4998	0.0154
8176568	LOC100132755	-0.4657	0.0177	-0.5091	0.0117
8023392	SNORA37	-0.4691	0.0405	-0.6433	0.0010
8066214	TGM2	-0.4708	0.0114	-0.4347	0.0149
8162777	GABBR2	-0.4739	0.0209	-0.4308	0.0157
8055291	MGC50273	-0.4754	0.0315	-0.5017	0.0144
8015890	PYY	-0.4768	0.0073	-0.4592	0.0134
8037728	LOC339344	-0.4813	0.0293	-0.4481	0.0320
8114612	CD14	-0.4871	0.0150	-0.4135	0.0429
8026875	SNORA68	-0.4915	0.0193	-0.6204	0.0008
8037240	PSG1	-0.4926	0.0059	-0.5494	0.0010
8081890	PLA1A	-0.4931	0.0013	-0.4956	0.0049
8082552	RHO	-0.4972	0.0133	-0.4121	0.0193
7938291	SNORA3	-0.5073	0.0041	-0.7023	0.0000
7936882	NKX1-2	-0.5084	0.0104	-0.5264	0.0092
8146462	SOX17	-0.5127	0.0106	-0.5196	0.0069
7911276	OR2T6	-0.5215	0.0007	-0.3673	0.0062
8061366	SSTR4	-0.5238	0.0021	-0.4608	0.0228
7911351	FLJ22639	-0.5266	0.0142	-0.6208	0.0025
7990309	STRA6	-0.5298	0.0010	-0.4696	0.0067
7928944	PAPSS2	-0.5321	0.0036	-0.4595	0.0112
8062864	WISP2	-0.5382	0.0127	-0.6597	0.0010
8133106	SNORA22	-0.5384	0.0208	-0.4682	0.0187
8093576	SCARNA22	-0.5457	0.0066	-0.5626	0.0039
8083814	SAMD7	-0.5491	0.0029	-0.3515	0.0387
8037283	PSG4	-0.5504	0.0044	-0.9738	0.0000
8024934	ZNRF4	-0.5526	0.0006	-0.4492	0.0128
8034512	SNORD41	-0.5577	0.0013	-0.3885	0.0109
8059965	C2orf19	-0.5611	0.0003	-0.4842	0.0044
8047926	MAP2	-0.5639	0.0034	-0.4251	0.0328
8141846	FBXL13	-0.5661	0.0001	-0.6075	0.0001
8053753	LOC442028	-0.5673	0.0010	-0.4989	0.0139
8084717	ST6GAL1	-0.5683	0.0133	-0.9653	0.0000
8030364	SNORD34	-0.5933	0.0120	-0.4185	0.0474
8158862	SNORD62A	-0.5995	0.0057	-0.6364	0.0023
7937483	SNORA52	-0.6008	0.0029	-0.8485	0.0000
8030823	LOC402665	-0.6067	0.0001	-0.6233	0.0005
7951032	SNORA1	-0.6079	0.0090	-0.8067	0.0001
8037298	LOC100130904	-0.6111	0.0001	-0.7057	0.0000
8076219	SNORD83B	-0.6186	0.0062	-0.6779	0.0002
7967030	RNU4-1	-0.6317	0.0027	-0.5765	0.0058
7977294	ZBTB42	-0.6481	0.0004	-0.4853	0.0134
8049128	ALPPL2	-0.6488	0.0027	-0.7732	0.0001
7941236	CDC42EP2	-0.6700	0.0004	-0.6094	0.0016
7934185	C10orf54	-0.6717	0.0021	-0.4392	0.0367
8062873	KCNK15	-0.6724	0.0001	-0.4348	0.0081
7967212	HPD	-0.6778	0.0000	-0.5697	0.0014
7920873	SNORA42	-0.6978	0.0002	-0.7695	0.0000
8015323	KRT13	-0.7107	0.0005	-1.4712	0.0000
8124940	SNORD117	-0.7146	0.0003	-0.5783	0.0022
7925182	SNORA14B	-0.7166	0.0089	-0.6202	0.0145
8124583	ZSCAN23	-0.7168	0.0002	-0.5483	0.0067
8062927	PI3	-0.7178	0.0001	-0.6954	0.0003
7928994	LIPK	-0.7869	0.0000	-0.4403	0.0051
8013319	GRAP	-0.7909	0.0000	-0.4049	0.0289
8078918	SNORA62	-0.9096	0.0000	-1.1515	0.0000
8049123	ALPP	-1.0531	0.0000	-0.7635	0.0000
