# Supplementary material for: ATR is a MYB regulated gene and potential therapeutic target in adenoid cystic carcinoma
Source: Oncogenesis. 2020 Jan 30;9(1):5. doi: 10.1038/s41389-020-0194-3 (PMC6992744; doi:10.1038/s41389-020-0194-3)
Supplement: Supplementary file 2 — Supplementary Table 2 [file 41389_2020_194_MOESM2_ESM.xlsx]

## Sheet: Blad1
Supplementary Table 2. TaqMan gene expression assays included in the custom-made panel.
GUSB* is used as a reference gene.
Gene symbol	TaqMan assay ID
ARHGAP11A	Hs00207575_m1
BLM	Hs00172060_m1
BUB1	Hs01557695_m1
CCNA2	Hs00996788_m1
CDC7	Hs00177487_m1
CENPE	Hs01068241_m1
CENPF	Hs01118845_m1
CEP55	Hs01070181_m1
DBF4	Hs00272696_m1
ECT2	Hs00978168_m1
ESCO2	Hs00411577_m1
EXO1	Hs01116195_m1
GUSB*	Hs99999908_m1
HMGB2	Hs01127828_g1
KIF15	Hs00173349_m1
MELK	Hs01106440_m1
MLF1IP	Hs00381676_m1
MYBL1	Hs00277143_m1
NDC80	Hs01092161_m1
PBK	Hs00902990_m1
PCNA	Hs00427214_g1
PLK4	Hs00179514_m1
POLQ	Hs00198196_m1
SPC25	Hs00221100_m1
STK17B	Hs00892459_m1
TIMM17A	Hs00929068_m1
TTK	Hs01009870_m1
TYMS	Hs00426586_m1
